# Supplementary material for: Reduced hepatitis B and D viral entry using clinically applied drugs as novel inhibitors of the bile acid transporter NTCP
Source: Sci Rep. 2017 Nov 10;7:15307. doi: 10.1038/s41598-017-15338-0 (PMC5681660; doi:10.1038/s41598-017-15338-0)
Supplement: Supplementary file 2 — Supplementary Table 1 [file 41598_2017_15338_MOESM2_ESM.xls]

## Sheet: Suplementary table 1
Chemical name	Prestwick-nr	%NTCP activity	B-score functional assay	%NTCP binding	B-score binding assay		Ranking score
Troglitazone	Prestw-1467	7.79356	-9.911	11.0099	-13.976		2.82843
Zafirlukast	Prestw-1364	30.6547	-7.741	11.8534	-15.088		4.47214
Nifedipine	Prestw-63	79.9695	-10.164	80.6452	-4.722		4.47214
Alexidine dihydrochloride	Prestw-777	14.0739	-9.197	8.01003	-6.549		6.48074
Beta-Escin	Prestw-676	10.417	-8.059	38.4247	-8.467		8.48528
Ebselen	Prestw-740	39.0275	-4.734	8.65296	-9.607		12.2474
Antimycin A	Prestw-222	25.1342	-8.175	59.0213	-3.375		15.6525
Chicago sky blue 6B	Prestw-425	8.52911	-3.126	-1.33009	-13.6		17.4642
Lithocholic acid	Prestw-796	9.88165	-6.112	37.9621	-3.25		22.4499
Thiostrepton	Prestw-522	65.4184	-0.068	23.4283	-19.121		23.8747
Nisoldipine	Prestw-666	18.1644	-7.104	69.595	-2.798		25.6905
Tolfenamic acid	Prestw-205	30.9441	-4.169	40.633	-4.587		28.5657
Nelfinavir mesylate	Prestw-1764	37.4801	-3.419	67.2616	-6.406		28.9828
Tiratricol, 3,3',5-triiodothyroacetic acid	Prestw-202	20.5873	-7.85	55.0009	-2.096		30.1496
Ezetimibe	Prestw-1762	20.1718	-4.28	75.686	-3.653		30.4959
Rosiglitazone Hydrochloride	Prestw-1337	14.1251	-7.292	75.5328	-2.213		31.1127
Verteporfin	Prestw-1105	82.2416	-2.252	28.5328	-8.361		33.9116
Sulfasalazine	Prestw-520	51.5488	-3.903	22.5266	-3.682		34.8999
Toltrazuril	Prestw-1195	58.0786	-3.14	57.4334	-4.683		35.4965
Cyclosporin A	Prestw-435	14.7492	-2.807	47.1611	-4.878		36.4966
Chenodiol	Prestw-285	1.83546	-1.277	33.2382	-8.499		40.9878
Hexestrol	Prestw-699	77.421	-5.763	66.4323	-1.833		43.1277
Pranlukast	Prestw-1317	35.5435	-8.959	75.6769	-0.508		43.359
Diclazuril	Prestw-1394	22.8391	-9.074	66.7043	-0.084		46.9894
Flufenamic acid	Prestw-203	38.2697	-5.588	58.8981	-1.667		48.7852
Thonzonium bromide	Prestw-925	46.7158	-2.235	62.9116	-4.644		50.5173
Avermectin B1a	Prestw-660	65.6953	-1.314	41.6461	-6.584		51.7494
Estropipate	Prestw-688	24.446	-4.027	68.0382	-2.364		54.037
Montelukast	Prestw-1189	37.175	-3.762	80.0764	-2.476		55.3173
Ivermectin	Prestw-156	67.4785	-2.693	59.2253	-3.124		56.4978
Haloperidol	Prestw-115	32.5788	1.737	9.81255	-14.781		59.2706
Amphotericin B	Prestw-410	5.13632	-7.097	35.0723	-0.794		61.0819
Bisacodyl	Prestw-419	9.66005	-3.114	45.3574	-2.592		63
Thiocolchicoside	Prestw-539	31.3916	-3.578	59.4576	-2.286		64.2729
Biotin	Prestw-418	48.1117	-2.274	56.0303	-3.098		66.9328
Anthralin	Prestw-1224	115.32	0.019	15.5609	-8.884		68.2788
Meglumine	Prestw-884	39.9719	-3.271	94.902	-2.195		72.6498
Propoxycaine hydrochloride	Prestw-1059	61.2809	-2.561	60.0615	-2.752		73.2735
Bemegride	Prestw-882	43.9059	-2.979	83.4525	-2.269		76.1315
Estradiol-17 beta	Prestw-441	49.8081	-4.121	51.5583	-1.447		76.8375
Morpholinoethylamino-3-benzocyclohepta-(5,6-c)-pyridazine dihydrochloride	Prestw-406	53.0125	-1.983	18.4679	-3.003		77.0714
Loratadine	Prestw-1432	68.208	-3.222	69.1341	-2.071		78.3326
Carbenoxolone disodium salt	Prestw-837	61.6111	-5.734	108.357	-0.442		79.4984
Oxiconazole Nitrate	Prestw-1125	70.93	-2.617	63.6874	-2.336		81.7802
Merbromin	Prestw-787	104.706	-0.374	27.1164	-6.053		82.365
Disulfiram	Prestw-97	6.96275	-4.037	76.2351	-1.387		82.3772
Hexachlorophene	Prestw-1472	49.8243	-8.47	99.4428	1.48		82.4136
Minoxidil	Prestw-20	42.0264	-3.894	102.053	-1.367		87.241
Chlormadinone acetate	Prestw-1374	14.6583	-1.751	79.5552	-2.961		87.43
Perphenazine	Prestw-125	56.8195	-0.257	52.7375	-5.362		88.5268
Prochlorperazine dimaleate	Prestw-399	45.9794	-4.76	41.1557	-0.656		89.1291
(S)-(-)-Cycloserine	Prestw-1089	46.1426	-1.227	64.5582	-3.125		89.398
Pioglitazone	Prestw-1314	11.6046	-3.826	72.3842	-1.331		89.7329
Fluvastatin sodium salt	Prestw-859	89.1099	-3.098	81.9664	-1.788		89.7998
Saquinavir mesylate	Prestw-1114	54.0029	-1.707	78.7129	-2.895		90.3549
Idoxuridine	Prestw-18	53.0827	-4.488	100.897	-0.75		91.1921
Ritonavir	Prestw-1782	66.7515	-5.296	32.7921	-0.322		93.2738
Norgestimate	Prestw-1452	38.3993	-2.463	84.9185	-2.146		95.4987
Fluphenazine dihydrochloride	Prestw-320	84.8902	-4.102	56.0518	-0.9		99.0152
Mometasone furoate	Prestw-572	82.8195	-0.4	57.7759	-4.293		101.489
Iopamidol	Prestw-871	59.5226	-2.672	68.8781	-1.757		105.925
Docetaxel	Prestw-1180	52.9164	-5.513	92.4074	-0.007		106.066
Tranilast	Prestw-1198	55.8019	-4.178	81.4607	-0.578		106.883
Stanozolol	Prestw-1161	46.7923	-1.951	47.0897	-2.248		107.121
Serotonin hydrochloride	Prestw-481	89.2742	0.952	55.5015	-8.308		107.778
Sulindac	Prestw-73	159.876	-1.878	77.8948	-2.235		109.727
Ticarcillin sodium	Prestw-1067	113.392	-0.726	82.0758	-3.119		110.132
Aprepitant	Prestw-1600	70.9682	-3.7	91.8751	-0.884		111.812
Etodolac	Prestw-231	110.767	-0.274	68.8315	-3.951		112.748
Trolox	Prestw-530	54.8775	-2.983	30.5727	-1.293		114.263
Raloxifene hydrochloride	Prestw-862	52.909	-2.971	79.6429	-1.327		114.608
Streptomycin sulfate	Prestw-321	116.847	1.326	39.1751	-7.065		115.983
Simvastatin	Prestw-865	73.446	-3.554	74.0606	-0.823		121.524
Beclomethasone dipropionate	Prestw-855	87.0214	-3.95	82.2517	-0.518		123.665
Acamprosate calcium	Prestw-1502	123.97	-0.535	66.7554	-3.028		126.206
Urosiol	Prestw-958	26.203	-4.542	72.0263	-0.009		126.965
Spectinomycin dihydrochloride	Prestw-804	88.9359	-0.865	90.5576	-2.764		126.98
Asenapine maleate	Prestw-1231	81.4651	-0.488	60.455	-3.064		127.491
Mesna	Prestw-1487	75.123	-1.329	85.7095	-2.287		127.75
Trimipramine maleate salt	Prestw-806	97.638	-0.962	90.2375	-2.482		129.248
Azlocillin sodium salt	Prestw-821	71.3575	-0.407	98.6324	-3.095		129.337
Oxantel pamoate	Prestw-398	52.7287	-5.305	67.3182	0.435		130.111
Flunixin meglumine	Prestw-744	56.9942	-2.582	95.3739	-1.258		133.828
Diflunisal	Prestw-39	76.9541	-4.496	109.941	0.017		134.198
Estramustine	Prestw-1709	83.2962	-1.527	55.9154	-2.085		134.744
Allantoin	Prestw-2	127.964	-2.549	105.899	-1.26		134.967
Prednicarbate	Prestw-1044	54.0029	-1.448	86.7129	-2.046		140.036
Metaraminol bitartrate	Prestw-197	106.978	0.952	54.9761	-4.813		141.58
Diphenylpyraline hydrochloride	Prestw-707	102.757	-0.425	69.4323	-2.941		142.127
Algestone acetophenide	Prestw-1715	69.0423	-2.799	74.1886	-0.867		142.566
Clofilium tosylate	Prestw-319	45.4277	-2.506	49.0328	-1.116		143.363
Dihydrostreptomycin sulfate	Prestw-159	103.41	-2.479	72.0669	-1.128		143.478
Naphazoline hydrochloride	Prestw-46	71.1747	-2.093	108.343	-1.427		143.903
Propofol	Prestw-931	29.575	-4.147	90.7924	-0.036		144.551
Betahistine mesylate	Prestw-543	40.2681	-5.129	81.2327	0.863		145.348
Loperamide hydrochloride	Prestw-144	65.2436	-1.205	81.6398	-2.124		147.499
Benzbromarone	Prestw-370	8.85842	-5.011	50.8522	0.673		148.825
Triclosan	Prestw-1479	47.8566	-1.77	78.0251	-1.615		149.432
Bromhexine hydrochloride	Prestw-1246	75.6852	-0.767	49.2601	-2.362		149.492
Benzocaine	Prestw-712	135.631	-1.326	68.7987	-1.908		153.542
Iopromide	Prestw-872	44.729	-5.088	84.102	1.185		153.642
Econazole nitrate	Prestw-304	20.649	-2.794	64.9832	-0.677		155.949
Carbimazole	Prestw-439	19.6499	-0.455	38.1836	-2.481		161.053
Lorglumide sodium salt	Prestw-915	20.3021	-3.59	113.43	-0.115		164.012
Bifonazole	Prestw-1241	105.2	-2.294	74.5655	-0.97		164.499
Calcipotriene	Prestw-1257	17.7651	-4.364	77.4574	0.49		164.682
Etofenamate	Prestw-1407	112.331	1.885	64.1443	-4.604		165.439
Telmisartan	Prestw-1350	93.1131	-4.106	78.0094	0.104		165.804
Chlorambucil	Prestw-1079	44.687	-1.869	77.9184	-1.245		169.183
Phenformin hydrochloride	Prestw-179	127.944	0.533	45.9144	-3.595		172.511
Antipyrine	Prestw-29	93.036	-1.958	104.817	-1.108		172.864
Fipexide hydrochloride	Prestw-298	34.4149	-2.118	63.4981	-0.978		172.884
Linezolid	Prestw-1429	38.4988	-1.549	74.2117	-1.404		172.974
Chlorpromazine hydrochloride	Prestw-64	155.856	1.542	87.2998	-4.067		173.367
Alclometasone dipropionate	Prestw-771	93.7259	-2.188	73.3733	-0.89		175.417
Lovastatin	Prestw-516	29.7272	-0.084	72.3614	-2.793		175.818
Zopiclone	Prestw-1367	115.241	-0.919	77.0677	-1.891		176.746
Niclosamide	Prestw-40	44.2879	-3.546	108.98	-0.03		178.326
Mefenamic acid	Prestw-54	139.02	-1.919	98.1411	-0.995		180.289
Hydroxytacrine maleate (R,S)	Prestw-448	67.5261	2.059	36.0744	-4.051		180.3
Vatalanib	Prestw-1358	66.7721	-2.979	54.5822	-0.252		181.191
Phenazopyridine hydrochloride	Prestw-752	56.5949	-0.376	81.244	-2.29		182.587
Sulfamethoxazole	Prestw-177	45.5952	-3.694	72.2888	0.047		182.91
Ibandronate sodium	Prestw-1285	100.454	0.015	63.396	-2.926		183.606
Proscillaridin A	Prestw-986	29.4065	-2.06	110.725	-0.877		183.761
Chlorhexidine	Prestw-143	78.8252	0.062	74.9655	-2.972		185.515
Isradipine	Prestw-1021	90.9173	-0.707	88.4687	-1.994		185.591
Cefixime	Prestw-462	49.0542	-2.268	45.3919	-0.722		185.952
Dapsone	Prestw-35	88.513	0.012	92.1052	-2.85		186.888
Atropine sulfate monohydrate	Prestw-565	142.051	1.463	58.5281	-3.602		188.401
Zaprinast	Prestw-335	68.7582	-1.838	73.2466	-0.971		188.481
Nitazoxanide	Prestw-1733	71.0786	-2.727	81.4839	-0.318		189.082
Aceclidine Hydrochloride	Prestw-1511	114.617	-1.773	64.3917	-1.034		189.214
Azapropazone	Prestw-1003	75.8094	-0.788	81.1798	-1.852		190.672
Amlexanox	Prestw-1718	43.8435	-4.395	85.4352	3.175		191.23
Butoconazole nitrate	Prestw-408	47.5463	-3.692	59.061	0.177		196.25
Retinoic acid	Prestw-257	23.6316	-0.152	77.8099	-2.311		197.388
Irbesartan	Prestw-1736	55.043	-3.733	68.4131	0.33		197.737
Cefotiam hydrochloride	Prestw-482	80.5825	1.511	70.9317	-3.496		197.995
Idazoxan hydrochloride	Prestw-926	84.9315	-2.926	92.2495	-0.108		198.728
Diacerein	Prestw-1167	28.732	-4.175	105.865	2.04		199.08
Ampicillin trihydrate	Prestw-114	33.9542	-0.594	85.2534	-1.914		199.178
Oxibendazol	Prestw-1460	110.045	-0.538	76.4372	-1.969		199.274
Pivampicillin	Prestw-1009	80.8453	2.096	66.5186	-3.501		199.66
Tenatoprazole	Prestw-1351	107.551	-1.232	67.2078	-1.326		199.975
Colchicine	Prestw-363	52.9396	-0.631	52.7994	-1.859		202.531
Gabexate mesilate	Prestw-1008	81.5647	0.072	71.324	-2.773		203.005
Closantel	Prestw-1385	40.1952	-0.508	27.5672	-1.965		203.568
Thioridazine hydrochloride	Prestw-78	114.395	0.02	76.6597	-2.64		203.814
Clotrimazole	Prestw-267	23.6316	-1.203	76.7659	-1.322		204.208
Isotretinoin	Prestw-256	23.4022	-0.503	60.1454	-1.949		204.751
L(-)-vesamicol hydrochloride	Prestw-920	50.9308	-0.315	99.0216	-2.139		206.223
Avobenzone	Prestw-1721	88.1324	-0.955	54.8584	-1.454		206.26
Mepivacaine hydrochloride	Prestw-1280	114.758	-0.918	64.8845	-1.484		206.427
Diosmin	Prestw-1503	101.316	-1.635	74.0091	-0.897		207.123
Scopolamin-N-oxide hydrobromide	Prestw-232	111.525	-2.352	72.7523	-0.39		208.216
Isopyrin hydrochloride	Prestw-722	37.0312	-3.076	110.45	0.027		209.153
Epirizole	Prestw-32	127.964	0.634	90.0113	-3		209.705
Ethionamide	Prestw-526	26.9533	0.084	73.4066	-2.732		210.286
Loteprednol etabonate	Prestw-1741	50.9704	-2.765	65.9483	-0.063		211.225
Sibutramine HCl	Prestw-1159	43.5969	-0.386	70.0942	-2.027		211.232
Rofecoxib	Prestw-1336	75.0347	1.027	70.358	-3.072		212.386
Fenofibrate	Prestw-275	20.649	-0.159	77.3962	-2.2		212.979
Ethinylestradiol	Prestw-1405	39.1427	-1.799	86.499	-0.714		213.127
Practolol	Prestw-332	66.0163	-2.472	81.9065	-0.221		213.764
Viloxazine hydrochloride	Prestw-1361	85.629	-1.513	103.92	-0.914		214.483
Buspirone hydrochloride	Prestw-1283	82.9937	-0.772	83.559	-1.506		215.998
Clopamide	Prestw-354	51.0414	-0.164	63.594	-2.187		216.069
Ethambutol dihydrochloride	Prestw-28	57.6057	-3.373	107.362	0.312		218.945
Rifapentine	Prestw-1157	60.175	0.477	48.9656	-2.82		220.209
Fenoldopam	Prestw-1713	96.7865	0.056	43.3026	-2.435		222.621
Nafcillin sodium salt monohydrate	Prestw-843	101.815	0.036	79.2331	-2.394		223.052
Tioconazole	Prestw-1184	55.4441	-2.962	88.5035	0.05		224.98
Nefazodone HCl	Prestw-1152	59.478	-1.389	38.9271	-0.887		227.321
Gentamicine sulfate	Prestw-160	101.347	-0.399	65.6226	-1.777		229.022
Yohimbine hydrochloride	Prestw-584	95.0814	-1.965	82.914	-0.435		229.785
Phenoxybenzamine hydrochloride	Prestw-944	63.8567	-0.06	84.4617	-2.19		229.8
Proglumide	Prestw-240	131.986	0.098	51.8983	-2.435		231.221
Atorvastatin	Prestw-1232	68.0956	-2.669	94.1138	-0.008		231.469
Sparfloxacin	Prestw-1343	29.8665	-2.411	89.9517	-0.128		231.849
Astemizole	Prestw-136	55.2722	-0.026	69.747	-2.201		231.853
Bupivacaine hydrochloride	Prestw-305	33.9561	-1.136	67.3994	-1.06		231.991
Iocetamic acid	Prestw-838	98.5082	-0.783	98.0202	-1.34		232.635
Repaglinide	Prestw-1046	61.5721	-2.984	98.6808	0.235		233.103
Hyoscyamine (L)	Prestw-233	149.416	1.613	65.9209	-2.993		233.495
Fexofenadine HCl	Prestw-1102	57.2052	-2.318	88.6974	-0.157		234.288
Pemetrexed disodium	Prestw-1794	78.2055	-1.364	80.4945	-0.839		234.359
Pimozide	Prestw-308	37.3976	-2.417	66.5177	-0.085		234.734
Cisapride	Prestw-430	24.9276	-0.847	52.6859	-1.274		235.1
Florfenicol	Prestw-955	54.8648	-0.913	70.3064	-1.225		235.125
3-alpha-Hydroxy-5-beta-androstan-17-one	Prestw-697	95.0096	-2.764	81.9346	0.051		235.83
Alfuzosin hydrochloride	Prestw-322	50.8305	-2.737	81.4813	0.046		237.095
Tracazolate hydrochloride	Prestw-976	40.9173	-1.912	109.423	-0.372		238.155
Ethynodiol diacetate	Prestw-908	41.0959	-1.671	106.404	-0.591		238.458
Dimethisoquin hydrochloride	Prestw-630	126.879	-0.419	76.7829	-1.655		238.967
Erlotinib	Prestw-1242	21.5348	-3.126	62.9802	0.555		239.996
Miconazole	Prestw-67	86.5027	-2.763	113.815	0.078		240.998
Cloxacillin sodium salt	Prestw-186	91.0641	0.027	45.7826	-2.225		243.228
Zuclopenthixol dihydrochloride	Prestw-998	79.7662	-0.306	83.2869	-1.746		243.28
Pyrazinamide	Prestw-514	59.6856	0.065	72.5929	-2.276		244.119
Methacycline hydrochloride	Prestw-964	70.054	0.118	98.4524	-2.293		244.434
Pravastatin	Prestw-1319	39.9859	-3.481	95.677	1.277		245.632
Gliclazide	Prestw-558	73.0005	-0.222	67.2946	-1.775		246.057
Mifepristone	Prestw-299	39.9213	-2.267	52.8883	-0.121		246.499
Riluzole hydrochloride	Prestw-167	48.3739	-3.535	78.1032	1.439		246.585
Crotamiton	Prestw-951	64.1377	-0.004	72.2115	-2.125		248.379
Tetramisole hydrochloride	Prestw-545	51.5488	-2.419	77.2787	-0.001		250.531
Isosorbide mononitrate	Prestw-1294	87.7729	-0.263	76.916	-1.68		252.589
Amprolium hydrochloride	Prestw-8	110.877	-0.209	101.391	-1.746		254.142
Tranexamic acid	Prestw-171	93.3375	0.375	77.3004	-2.357		255.588
Monensin sodium salt	Prestw-748	92.9274	-1.407	86.7086	-0.589		257.93
Succinylsulfathiazole	Prestw-702	120.764	-0.075	76.3036	-1.868		258.147
Bicalutamide	Prestw-1239	107.384	-0.361	74.4755	-1.492		258.616
Methapyrilene hydrochloride	Prestw-342	54.8379	-2.784	79.8606	0.406		260.455
Ornidazole	Prestw-164	55.6994	-1.861	73.7546	-0.229		260.803
Cefpiramide	Prestw-1726	77.951	-1.403	74.4568	-0.568		261.897
Antipyrine, 4-hydroxy	Prestw-30	54.339	-1.78	108.635	-0.283		262.114
Praziquantel	Prestw-260	87.414	-0.749	71.5039	-1.104		262.237
Hemicholinium bromide	Prestw-393	67.4927	-3	74.1664	1.023		262.621
Diethylstilbestrol	Prestw-756	62.983	-0.349	71.4259	-1.483		262.907
Bisoprolol fumarate	Prestw-330	51.4632	0.023	52.7102	-2.08		263.481
Indomethacin	Prestw-272	40.6096	-1.11	84.1947	-0.766		264.174
Equilin	Prestw-850	84.0627	-2.643	90.1401	0.223		264.641
Racecadotril	Prestw-626	111.708	-1.398	84.6929	-0.55		264.726
Levodopa	Prestw-17	97.559	0.049	99.34	-2.107		265.141
Clobetasol propionate	Prestw-781	102.31	-0.819	86.4922	-0.984		265.371
Fluoxetine hydrochloride	Prestw-511	71.706	-1.433	77.5681	-0.509		265.518
Bufexamac	Prestw-243	72.7303	-0.678	80.2859	-1.159		265.556
Cefmetazole sodium salt	Prestw-700	108.201	-1.174	70.4536	-0.699		266.713
Zimelidine dihydrochloride monohydrate	Prestw-92	41.3467	-1.216	89.5073	-0.674		266.786
Gabazine bromide	Prestw-443	37.7449	-0.231	52.1282	-1.532		269.035
Todralazine hydrochloride	Prestw-71	134.246	-1.372	94.3402	-0.535		269.251
Eserine hemisulfate salt	Prestw-566	118.982	-0.074	74.4334	-1.774		269.255
Metergoline	Prestw-364	49.7759	-0.571	48.1246	-1.225		269.388
Cimetidine	Prestw-26	67.6568	-0.365	104.204	-1.404		269.583
Busulfan	Prestw-1179	68.1662	-1.026	74.1841	-0.772		269.796
Desloratadine	Prestw-1390	69.5011	-1.619	79.5577	-0.329		270.684
Iodixanol	Prestw-848	120.264	2.051	74.4671	-2.68		270.78
Norethindrone	Prestw-253	61.2586	-0.48	87.2917	-1.263		274.683
Salbutamol	Prestw-198	138.806	1.838	65.5757	-2.567		275.042
Methiazole	Prestw-1080	48.7627	-0.825	75.0576	-0.889		275.739
Roxithromycin	Prestw-854	119.915	1.396	85.2846	-2.478		275.763
Cladribine	Prestw-1484	126.283	-0.011	86.8742	-1.838		277.042
Sulfacetamide sodic hydrate	Prestw-14	129.471	-0.444	100.036	-1.286		277.153
Deferoxamine mesylate	Prestw-725	40.0257	-0.936	96.5871	-0.769		277.171
Amoxicillin	Prestw-357	67.0709	-0.114	77.8712	-1.605		277.274
Citalopram Hydrobromide	Prestw-692	116.995	-1.909	82.1189	-0.075		277.496
Ganciclovir	Prestw-839	87.0214	-2.412	108.794	0.144		278.51
Pyrvinium pamoate	Prestw-1040	48.4712	-1.855	66.3035	-0.075		282.731
Digoxigenin	Prestw-883	66.9477	-0.468	89.9939	-1.199		283.718
Nabumetone	Prestw-909	49.5258	-0.236	107.174	-1.377		286.691
Xylometazoline hydrochloride	Prestw-223	107.483	-0.462	69.2051	-1.17		287.23
Carprofen	Prestw-1261	57.9761	-2.152	117.674	0.048		288.205
Gemfibrozil	Prestw-214	112.536	0.85	58.0716	-2.286		289.348
Methylhydantoin-5-(D)	Prestw-864	91.3725	0.047	81.2402	-1.862		290.241
Terbutaline hemisulfate	Prestw-391	161.561	2.669	53.337	-2.462		291.443
Adrenosterone	Prestw-899	49.5258	-0.902	105.605	-0.699		291.781
Brimondine L-Tartrate	Prestw-1751	105.441	-1.091	73.3195	-0.57		294.551
Clinafloxacin	Prestw-1379	102.163	-0.349	84.9828	-1.253		295.014
Metoprolol-(+,-) (+)-tartrate salt	Prestw-733	70.9682	-0.726	99.6535	-0.835		295.567
Dosulepin hydrochloride	Prestw-488	54.8775	-2.363	78.6158	0.311		296.985
Pregnenolone	Prestw-546	24.3643	-2.394	82.2384	0.35		297.104
Roxatidine Acetate HCl	Prestw-428	37.1794	-2.305	80.3013	0.239		297.686
Nomegestrol acetate	Prestw-1033	69.6942	-2.71	85.4233	1.174		298.149
Tribenoside	Prestw-1019	21.8525	-1.789	79.0509	-0.023		300.985
Niridazole	Prestw-469	23.7967	-1.225	46.619	-0.358		301.174
Verapamil hydrochloride	Prestw-141	71.0888	-0.137	80.3653	-1.365		302.476
Acitretin	Prestw-1165	65.6953	0.046	72.0862	-1.766		302.82
Pramipexole dihydrochloride	Prestw-1316	36.241	-1.48	110.477	-0.164		303.528
Prilocaine hydrochloride	Prestw-199	128.197	0.027	52.3791	-1.737		304.329
Imipramine hydrochloride	Prestw-72	152.338	0.353	81.9984	-2.002		305.47
Sarafloxacin	Prestw-1339	131.441	-0.49	80.0169	-0.967		305.771
Streptozotocin	Prestw-732	69.3712	-0.84	117.89	-0.654		307.444
Glibenclamide	Prestw-316	42.6745	-1.767	53.2329	-0.021		307.49
Proguanil hydrochloride	Prestw-999	48.4712	-0.025	84.7561	-1.489		309.176
Dehydrocholic acid	Prestw-123	70.0573	-1.555	85.637	-0.083		309.304
Nalbuphine hydrochloride	Prestw-118	38.7679	-1.445	89.7057	-0.132		312.49
Ethoxzolamide	Prestw-1710	103.659	0.739	48.3304	-2.123		313.855
Clonixin Lysinate	Prestw-1104	67.1033	-1.707	94.4472	0		317.248
Dipyridamole	Prestw-142	59.5702	-1.651	90.1813	-0.011		317.643
Alverine citrate salt	Prestw-174	58.4781	-1.552	73.4904	-0.052		318.591
Vidarabine	Prestw-768	79.5523	-2.606	92.325	1.523		319.086
Perindopril	Prestw-1101	82.8239	-2.428	103.545	1.021		319.862
Isometheptene mucate	Prestw-1023	90.1978	-0.726	88.0132	-0.672		319.923
Theophylline monohydrate	Prestw-873	87.8916	-1.998	76.656	0.205		321.683
Melengestrol acetate	Prestw-1435	51.5109	-2.447	89.2107	1.224		323.966
Nisoxetine hydrochloride	Prestw-910	56.2698	-0.598	107.61	-0.726		324.321
Nimodipine	Prestw-918	47.2778	0.134	99.4848	-1.704		325.214
Guanadrel sulfate	Prestw-767	89.1345	-2.033	87.7743	0.27		326.821
Fenbufen	Prestw-218	121.882	-1.216	66.5184	-0.209		326.986
5-fluorouracil	Prestw-1203	92.832	-0.016	95.1658	-1.388		327.242
Mebendazole	Prestw-217	105.21	-0.824	62.7269	-0.531		327.443
Diflorasone Diacetate	Prestw-619	122.93	-0.194	75.084	-1.118		327.658
Dimethadione	Prestw-829	104.078	0.349	103.895	-1.829		328.253
Lomerizine hydrochloride	Prestw-1775	101.368	-0.214	52.918	-1.084		328.713
Acetopromazine maleate salt	Prestw-576	120.852	0.92	71.3376	-2.054		331.723
Sulfapyridine	Prestw-762	90.7315	0.557	89.6321	-1.889		331.804
Diazoxide	Prestw-87	22.9513	-1.121	73.8878	-0.26		331.971
Pinacidil	Prestw-246	33.4972	-0.832	59.9172	-0.477		332.839
Etoposide	Prestw-396	70.0237	-1.678	47.6588	0.046		333.467
Ifosfamide	Prestw-833	104.252	0.023	101.058	-1.438		334.739
Tizanidine HCl	Prestw-1182	87.1839	-0.107	78.1453	-1.169		334.885
Gliquidone	Prestw-991	54.2266	-2.316	113.803	1.024		336.107
Aminopurine, 6-benzyl	Prestw-189	126.176	-0.027	57.1397	-1.308		337.92
Aniracetam	Prestw-1178	114.825	-1.196	83.2105	-0.157		340.074
Mecamylamine hydrochloride	Prestw-1111	86.8996	-0.591	95.4025	-0.663		340.338
Oxaprozin	Prestw-1060	70.5968	-0.957	70.3946	-0.29		341.015
Dantrolene sodium salt	Prestw-291	60.5703	-0.011	68.782	-1.319		342.783
Amidopyrine	Prestw-88	57.5072	-0.111	76.5515	-1.103		343.366
Benzylpenicillin sodium	Prestw-1078	104.658	-0.043	72.1165	-1.247		344.346
Suloctidil	Prestw-421	98.0613	4.189	62.3967	-2.148		345.514
Procarbazine hydrochloride	Prestw-1112	58.3697	-0.792	89.4294	-0.424		345.534
Levonordefrin	Prestw-739	106.702	0.177	85.7002	-1.559		346.693
Latanoprost	Prestw-1765	93.223	-2.131	42.5449	0.817		347.885
Digitoxigenin	Prestw-436	36.4254	-2.282	58.0459	1.274		348.633
Carvedilol	Prestw-1262	90.3022	-0.341	59.1497	-0.836		348.775
Ketoconazole	Prestw-389	66.4382	0.044	32.7965	-1.382		349.5
Bromocryptine mesylate	Prestw-121	68.1662	-0.957	81.5861	-0.252		349.571
Eburnamonine (-)	Prestw-607	97.5753	-1.058	85.5398	-0.173		349.983
Amrinone	Prestw-800	69.9701	-1.236	69.925	-0.056		350.268
Glimepiride	Prestw-651	72.1864	-1.888	82.2538	0.412		350.338
Trimetazidine dihydrochloride	Prestw-549	60.9801	0.211	60.9751	-1.545		350.668
Diltiazem hydrochloride	Prestw-134	57.3352	-0.552	89.6045	-0.608		351.949
Flucytosine	Prestw-934	47.5588	-1.554	97.178	0.063		352.224
Trimeprazine tartrate	Prestw-842	81.6261	-0.375	89.6044	-0.763		352.65
Mitotane	Prestw-1444	73.7175	-2.371	112.851	2.009		352.681
Triprolidine hydrochloride	Prestw-262	44.0511	-1.154	84.7751	-0.113		352.858
Dipyrone	Prestw-713	118.042	-0.152	64.6399	-0.963		355.307
Mevastatin	Prestw-1441	73.2594	-2.175	84.7302	1.164		355.331
Meclofenoxate hydrochloride	Prestw-763	84.543	-0.036	80.5418	-1.168		355.4
Nitrofurantoin	Prestw-168	94.348	-1.456	75.8325	0.048		356.676
Methylatropine nitrate	Prestw-900	65.2617	-0.076	100.359	-1.066		357.004
Piperidolate hydrochloride	Prestw-1055	107.278	1.475	61.9989	-1.968		357.281
Carmofur	Prestw-1771	81.9703	-2.036	71.6847	0.877		358.68
4-aminosalicylic acid	Prestw-1202	123.872	-0.405	82.9096	-0.683		360.074
Meloxicam	Prestw-369	36.4883	-1.782	40.1412	0.387		362.077
Rimexolone	Prestw-1020	52.0683	-0.597	69.0309	-0.495		362.647
Nylidrin	Prestw-1454	94.3312	-0.121	88.2907	-0.92		363.793
Cefprozil	Prestw-1728	129.621	0.201	49.2677	-1.441		364.678
Ascorbic acid	Prestw-325	57.1579	-1.672	77.8774	0.271		365.334
Entacapone	Prestw-1403	116.488	-0.441	76.3309	-0.647		366.148
Thioguanosine	Prestw-347	71.711	-0.426	74.9883	-0.655		366.332
Diphenidol hydrochloride	Prestw-252	30.5146	-1.4	91.5365	0.054		367.214
Terfenadine	Prestw-138	62.8367	-1.31	87.8505	0.008		368.5
Penbutolol sulfate	Prestw-1043	113.1	0.103	83.8411	-1.346		368.646
Dorzolamide hydrochloride	Prestw-1116	87.7729	-0.44	90.6231	-0.624		369.324
Clarithromycin	Prestw-1378	87.4912	-1.781	82.0906	0.501		370.485
Voriconazole	Prestw-1500	117.527	-0.582	76.1899	-0.464		370.988
Diphenhydramine hydrochloride	Prestw-65	88.513	-1.44	111.183	0.102		372.497
Moxisylyte hydrochoride	Prestw-42	129.723	-0.84	110.76	-0.183		375.319
Alcuronium chloride	Prestw-1036	111.061	1.096	80.4183	-1.767		375.739
Famprofazone	Prestw-703	88.9374	-0.708	75.7118	-0.284		376.915
Aceclofenac	Prestw-175	74.6448	-0.535	69.7971	-0.456		377.221
Nicardipine hydrochloride	Prestw-383	72.7656	-0.022	58.9133	-1.032		378.616
Dihydroergotamine tartrate	Prestw-150	90.1719	0.679	72.4359	-1.57		379.284
Zardaverine	Prestw-977	41.277	-1.701	110.117	0.49		379.335
Canrenone	Prestw-1259	52.4281	-0.551	109.13	-0.43		379.419
Doxycycline hydrochloride	Prestw-1399	93.1131	-0.015	76.2816	-1.041		380.385
Morantel tartrate	Prestw-61	125.954	-0.483	110.999	-0.484		381
Benzoxiquine	Prestw-1723	99.0773	-0.093	54.503	-0.876		381.13
Sulfanilamide	Prestw-729	108.499	1.042	69.5009	-1.742		381.13
Nifurtimox	Prestw-1024	76.5288	-0.767	96.2498	-0.222		381.366
Cefaclor hydrate	Prestw-485	50.6241	-0.668	77.3075	-0.309		381.916
Ziprasidone Hydrochloride	Prestw-1188	100.693	-0.279	76.8533	-0.675		382.094
Cefotaxime sodium salt	Prestw-139	114.413	3.35	73.5903	-1.895		382.157
Meprylcaine hydrochloride	Prestw-1064	68.559	0.763	103.806	-1.608		382.481
Tremorine dihydrochloride	Prestw-331	101.872	-2.034	85.5389	1.525		382.832
Flutamide	Prestw-180	91.0641	-1.233	63.4851	0.039		383.15
Nilvadipine	Prestw-1154	65.9047	-2.135	86.828	2.397		384.686
Gestrinone	Prestw-1267	45.9532	-0.358	112.842	-0.596		385.482
Doxepin hydrochloride	Prestw-263	65.159	-1.158	87.6122	0.002		385.759
Meclofenamic acid sodium salt monohydrate	Prestw-206	66.0562	-1.621	37.4523	0.415		386.518
Sulfathiazole	Prestw-16	65.144	-1.223	111.469	0.039		386.996
Chloropyramine hydrochloride	Prestw-807	88.7618	-2.146	111.615	2.853		387.298
Moxifloxacin	Prestw-1446	99.5784	0.4	86.2827	-1.402		388.165
Protriptyline hydrochloride	Prestw-930	65.8237	-0.483	83.3183	-0.431		390.896
Warfarin	Prestw-1363	84.3308	-1.345	78.1024	0.123		391.491
Salmeterol	Prestw-945	63.5757	0.004	78.3415	-0.999		391.804
Bepridil hydrochloride	Prestw-368	71.5001	1.07	50.2023	-1.626		392.989
Halofantrine hydrochloride	Prestw-1031	118.615	0.058	79.5333	-1.143		393.07
Doxylamine succinate	Prestw-27	94.7949	0.231	104.306	-1.318		393.435
Etoricoxib	Prestw-1408	118.774	-0.663	72.1748	-0.254		393.756
Fosfosal	Prestw-815	91.3725	-0.869	103.915	-0.072		393.853
Hydroxyzine dihydrochloride	Prestw-133	75.7307	1.371	81.6326	-1.7		394.018
Nomifensine maleate	Prestw-108	67.4785	0.089	80.3616	-1.176		394.208
Iopanoic acid	Prestw-1052	50.5095	-1.985	95.3319	1.953		395.161
Ketorolac tromethamine	Prestw-929	57.9557	-0.269	85.4949	-0.614		396.636
Apramycin	Prestw-1005	73.6511	-0.431	85.4358	-0.447		397.98
Sulbactam	Prestw-1345	87.7723	1.339	78.3995	-1.629		399.332
Quinacrine dihydrochloride hydrate	Prestw-318	42.6745	-2.093	104.564	7.101		399.375
Perhexiline maleate	Prestw-286	28.4497	-0.011	49.0011	-0.916		400.32
Dexfenfluramine hydrochloride	Prestw-1392	119.397	-0.697	74.6	-0.169		401.597
Phensuximide	Prestw-1061	84.2795	0.043	110.043	-1.044		401.836
Dioxybenzone	Prestw-898	58.7987	0.002	99.0463	-0.95		401.91
Sulmazole	Prestw-641	123.696	0.016	64.5704	-0.978		402.209
Fentiazac	Prestw-1254	43.0226	-1.501	70.0061	0.475		402.269
Balsalazide Sodium	Prestw-730	79.5523	-0.35	86.6059	-0.506		403.097
Maprotiline hydrochloride	Prestw-346	54.416	-0.051	49.3099	-0.835		403.36
Dicumarol	Prestw-785	41.6227	-1.792	119.75	1.31		403.485
Xylazine	Prestw-598	113.994	-0.697	86.5849	-0.164		404.611
Cortisone	Prestw-273	71.1242	-0.212	87.1881	-0.62		405.336
Medrysone	Prestw-743	77.3563	-0.706	106.749	-0.142		406.005
Pentetic acid	Prestw-941	63.5757	-0.313	87.9158	-0.525		406.409
Ethoxyquin	Prestw-765	66.1771	0.194	90.6556	-1.217		406.463
Finasteride	Prestw-717	118.042	-1.623	82.8457	0.768		406.586
Danazol	Prestw-105	33.6103	-0.499	83.0645	-0.305		407.041
Flurandrenolide	Prestw-645	107.782	-0.782	72.3125	-0.083		407.676
Butylscopolammonium (n-) bromide	Prestw-1253	85.5872	-0.739	77.9454	-0.108		409.241
Pronethalol hydrochloride	Prestw-974	69.3345	-0.999	103.471	0.008		409.31
Tramadol hydrochloride	Prestw-1465	92.4969	0.906	75.3752	-1.463		410.66
Lamivudine	Prestw-1298	58.1016	0.533	72.5936	-1.334		411.191
Spaglumic acid	Prestw-1091	103.202	-0.043	100.168	-0.793		411.514
Molindone hydrochloride	Prestw-1035	91.9964	-0.958	73.2976	0.009		412.337
Glipizide	Prestw-131	47.3639	-1.639	92.832	0.997		412.592
Naftopidil dihydrochloride	Prestw-975	58.9029	-1.853	105.331	1.879		412.912
(S)-(-)-Atenolol	Prestw-953	41.7476	-0.386	80.7107	-0.394		412.97
Raltitrexed	Prestw-1793	71.0786	-1.033	79.9644	0.04		413.367
GBR 12909 dihydrochloride	Prestw-386	59.478	-0.602	41.933	-0.172		416.575
Clemizole hydrochloride	Prestw-227	124.155	2.268	60.3985	-1.618		418.626
Prazosin hydrochloride	Prestw-947	68.0717	1.348	83.2073	-1.495		418.741
Phenelzine sulfate	Prestw-170	103.947	-0.221	62.3513	-0.533		418.784
Clopidogrel	Prestw-1701	73.3694	0.915	54.1475	-1.412		419.199
Dienestrol	Prestw-798	92.5282	-0.196	51.2751	-0.567		419.874
Amiloride hydrochloride dihydrate	Prestw-7	108.867	-1.628	122.974	1.12		420.464
Edrophonium chloride	Prestw-83	43.7536	-1.061	85.741	0.083		420.888
Formestane	Prestw-1420	103.202	-0.613	83.0933	-0.147		420.899
Zoledronic acid hydrate	Prestw-1731	93.7321	-0.476	34.1215	-0.262		422.203
Naproxen	Prestw-45	98.3128	-0.433	111.403	-0.298		422.428
Benperidol	Prestw-484	60.2404	0.351	77.2092	-1.201		422.659
Omeprazole	Prestw-493	51.5488	-0.074	75.1972	-0.678		423.789
Loxapine succinate	Prestw-132	48.7393	-1.397	93.0755	0.552		424.073
Tolcapone	Prestw-1732	70.5695	-1.594	88.4726	1.049		424.338
Ketotifen fumarate	Prestw-371	124.862	0.006	60.7276	-0.838		425.088
Digoxin	Prestw-437	36.9909	-1.822	92.3362	2.8		426.002
Sertraline	Prestw-1014	99.9101	0.805	80.0665	-1.357		426.035
THIP Hydrochloride	Prestw-972	85.8813	0.28	94.9831	-1.136		426.394
Benidipine hydrochloride	Prestw-1766	53.5157	-0.759	79.0898	-0.032		426.727
Prednisone	Prestw-77	112.636	-1.367	99.9675	0.54		427.034
Moxonidine	Prestw-1016	69.6942	-0.211	93.9373	-0.494		427.083
Cephalothin sodium salt	Prestw-719	125.999	-1.381	76.7024	0.561		427.172
Nocodazole	Prestw-100	53.8968	-1.345	86.2918	0.497		428.035
Gabapentin	Prestw-861	64.0477	-0.982	83.934	0.068		428.131
Vinpocetine	Prestw-268	70.8948	2.672	72.1595	-1.57		428.448
Nimesulide	Prestw-194	66.5614	-1.398	75.872	0.652		428.869
Fludrocortisone acetate	Prestw-281	36.2504	0.011	72.4882	-0.826		430.869
Bezafibrate	Prestw-378	72.9765	-1.123	64.9842	0.184		430.871
Trichlorfon	Prestw-51	133.241	-0.853	107.751	0.016		431.184
Ronidazole	Prestw-1115	86.0262	-0.446	81.7354	-0.252		432.42
Carbinoxamine maleate salt	Prestw-801	105.296	3.2	89.9614	-1.565		433.532
Decamethonium bromide	Prestw-968	56.7446	-0.848	103.853	0.021		433.577
Oxprenolol hydrochloride	Prestw-1057	131.441	-0.061	71.4259	-0.666		434.185
Corticosterone	Prestw-432	65.0757	1.754	46.1666	-1.468		434.757
Thyroxine (L)	Prestw-403	54.8973	0.005	51.9567	-0.765		435.061
Hexylcaine hydrochloride	Prestw-788	107.7	0.196	69.9891	-1.021		435.325
Bretylium tosylate	Prestw-942	53.7408	-1.625	94.0492	1.504		436.134
Clofazimine	Prestw-376	69.391	-0.006	42.55	-0.74		436.188
Folic acid	Prestw-627	114.617	-0.57	86.2567	-0.117		436.211
Ranitidine hydrochloride	Prestw-201	82.9807	-0.449	70.3325	-0.217		437.342
Phenethicillin potassium salt	Prestw-723	63.7815	-0.676	93.2901	-0.048		437.958
Dehydroisoandosterone 3-acetate	Prestw-937	52.8978	0.002	87.5215	-0.747		438.862
Cefadroxil	Prestw-434	43.211	-0.032	72.9504	-0.675		439.805
Triflusal	Prestw-528	65.6033	-0.747	77.1537	-0.002		440.15
Adiphenine hydrochloride	Prestw-75	114.897	-0.012	90.4067	-0.701		440.174
Phenylbutazone	Prestw-1310	57.1043	0.138	85.3291	-0.956		440.765
Methiothepin maleate	Prestw-375	130.345	4.841	57.715	-1.545		441.5
Clodronate	Prestw-1381	80.7712	-0.468	79.0588	-0.166		443.089
Sulconazole nitrate	Prestw-810	97.638	-0.936	95.6084	0.116		445.517
Lisinopril	Prestw-301	85.1196	1.757	66.9187	-1.412		445.618
Doxapram hydrochloride	Prestw-1707	88.896	0.629	83.6716	-1.194		446.058
Cilostazol	Prestw-587	108.382	-0.174	83.4534	-0.418		446.637
Deflazacort	Prestw-1509	97.812	0.131	107.831	-0.898		446.866
Pheniramine maleate	Prestw-59	128.215	-0.685	106.664	-0.017		447.397
Triflupromazine hydrochloride	Prestw-53	167.415	-0.264	98.806	-0.314		447.888
DO 897/99	Prestw-559	41.0079	-0.485	61.1516	-0.125		447.929
Flecainide acetate	Prestw-735	46.2142	-1.076	121.492	0.272		448.174
Catharanthine	Prestw-187	87.0224	-0.613	75.083	-0.047		448.328
Hymecromone	Prestw-901	51.2118	-0.811	121.902	0.036		448.437
Tolbutamide	Prestw-190	111.525	0.082	63.449	-0.855		448.765
Phenylpropanolamine hydrochloride	Prestw-324	57.7907	0.305	65.46	-0.994		449.533
Khellin	Prestw-91	51.49	0.111	85.7833	-0.883		450.763
Articaine hydrochloride	Prestw-1032	80.1259	-1.04	83.8106	0.267		451.414
Thioperamide maleate	Prestw-922	59.3607	-0.893	91.1703	0.108		451.504
Mercaptopurine	Prestw-1469	123.762	-0.084	83.877	-0.534		451.727
Pentolinium bitartrate	Prestw-188	114.556	-0.089	76.0867	-0.512		451.889
Bephenium hydroxynaphthoate	Prestw-936	101.229	-0.101	85.3911	-0.482		452.073
Fenoprofen calcium salt dihydrate	Prestw-754	53.0016	-0.759	88.2286	0.022		452.388
Alendronate sodium	Prestw-1210	110.669	0.279	69.5365	-0.968		453.598
Benoxinate hydrochloride	Prestw-57	122.436	0.537	101.311	-1.11		454.623
Fenoterol hydrobromide	Prestw-282	59.6526	1.4	68.4369	-1.328		457.393
Pyrilamine maleate	Prestw-289	30.0557	-0.86	55.3587	0.121		458.048
Procaine hydrochloride	Prestw-41	122.436	-1.181	119.209	0.574		459.439
Venlafaxine	Prestw-1170	118.042	-0.102	76.2066	-0.442		459.852
Fenipentol	Prestw-1501	94.6657	-0.409	79.6525	-0.138		460.361
Deoxycorticosterone	Prestw-957	53.4598	-0.349	83.6373	-0.204		460.68
Nateglinide	Prestw-1748	83.0417	-1.02	85.5333	0.322		461.181
Losartan	Prestw-1433	68.6578	-0.148	77.8209	-0.347		462.914
Tyloxapol	Prestw-954	53.7408	-1.163	93.207	0.59		462.973
Selegiline hydrochloride	Prestw-552	59.8706	-1.141	78.0133	0.539		462.99
N-Acetyl-L-leucine	Prestw-896	91.3945	-1.591	129.395	2.858		463.866
Diclofenac sodium	Prestw-594	105.681	-1.237	91.8962	0.909		464.103
(+) -Levobunolol hydrochloride	Prestw-857	110.169	-1.002	93.69	0.328		464.377
Cycloheximide	Prestw-790	96.3211	0.172	85.1057	-0.859		464.697
Felodipine	Prestw-478	71.2959	1.073	49.7868	-1.258		465.188
Guaifenesin	Prestw-776	97.5189	0.275	71.1391	-0.891		466.326
Sulfameter	Prestw-769	97.5189	-1.201	92.8635	0.699		466.613
Oxymetholone	Prestw-1780	87.6233	-1.45	45.0168	1.895		467.145
Torsemide	Prestw-1030	47.0324	-1.122	84.6405	0.549		467.226
Molsidomine	Prestw-547	76.699	0.63	75.3437	-1.062		467.403
Guanabenz acetate	Prestw-96	35.5014	-1.531	98.2477	2.599		467.541
Proadifen hydrochloride	Prestw-778	97.1196	-1.354	79.5233	1.307		468.828
Rufloxacin	Prestw-1338	83.5559	-0.276	94.1949	-0.201		471.137
Propantheline bromide	Prestw-827	103.033	-0.131	112.855	-0.328		472.136
Trihexyphenidyl-D,L Hydrochloride	Prestw-701	121.392	0.458	74.7688	-0.957		472.758
Quetiapine hemifumarate	Prestw-1323	50.1851	-0.346	70.6955	-0.15		473.772
Mebeverine hydrochloride	Prestw-310	120.452	-0.512	57.9394	-0.02		474.181
Tridihexethyl chloride	Prestw-1042	72.0524	0.93	87.4487	-1.168		474.251
Meptazinol hydrochloride	Prestw-1004	53.8669	-1.3	105.966	1.195		474.66
Domperidone	Prestw-340	53.3615	-1.309	71.6822	1.228		475.277
Nadide	Prestw-741	118.28	0.371	99.7648	-0.892		475.971
Felbinac	Prestw-893	57.3937	-1.207	117.096	0.963		476.874
Bucladesine sodium salt	Prestw-813	86.4993	-0.403	108.681	-0.083		477.022
Griseofulvin	Prestw-226	85.5068	-0.69	44.7271	0.055		477.468
Tinidazole	Prestw-766	85.5411	-0.469	90.3763	-0.04		478.029
Lofepramine	Prestw-1756	114.858	0.81	44.7325	-1.093		479.183
Lidoflazine	Prestw-381	113.05	-0.817	62.4141	0.174		479.588
Meclozine dihydrochloride	Prestw-457	43.965	-1.455	105.599	3.865		482.469
Dizocilpine maleate	Prestw-109	81.5759	-0.357	82.0133	-0.089		484.42
(+,-)-Synephrine	Prestw-1088	96.7977	-0.397	77.9292	-0.067		485.351
Modafinil	Prestw-1147	52.6355	2.253	79.1361	-1.282		485.699
Isoflupredone acetate	Prestw-6	107.861	1.125	110.935	-1.144		486.111
Fluvoxamine maleate	Prestw-995	95.9532	0.566	87.7448	-0.934		486.369
Prednisolone	Prestw-274	20.8784	-0.52	83.9876	0.002		486.999
Bendroflumethiazide	Prestw-784	72.7649	-0.888	99.5358	0.369		487.442
Mexiletine hydrochloride	Prestw-241	40.3802	-0.898	87.2051	0.381		487.63
Idebenone	Prestw-1288	59.2326	0.176	61.5276	-0.743		488.87
Nafronyl oxalate	Prestw-377	79.304	-1.268	78.8173	1.482		488.941
Pentamidine isethionate	Prestw-553	65.6033	-0.233	74.0543	-0.163		489.028
Metaproterenol sulfate, orciprenaline sulfate	Prestw-505	46.7406	0.057	73.0014	-0.643		489.878
Orphenadrine hydrochloride	Prestw-239	145.627	-0.095	54.77	-0.293		490.394
Hexetidine	Prestw-551	114.424	3.961	71.5413	-1.294		491.543
Hycanthone	Prestw-355	66.0163	-0.266	80.1482	-0.124		491.684
Clobutinol hydrochloride	Prestw-1380	53.2009	-0.006	47.1079	-0.481		492.244
Tomoxetine hydrochloride	Prestw-1463	153.897	3.106	69.8566	-1.279		493.908
Promazine hydrochloride	Prestw-693	106.735	0.194	69.0587	-0.725		494.272
Remoxipride Hydrochloride	Prestw-971	99.1906	-0.058	104.815	-0.332		496.085
Clozapine	Prestw-350	55.4706	-0.023	57.8969	-0.407		496.838
Pirlindole mesylate	Prestw-973	102.068	0.129	93.7427	-0.677		496.839
Clenbuterol hydrochloride	Prestw-345	69.6019	-0.705	73.8106	0.16		497.397
Terazosin hydrochloride	Prestw-751	89.1345	-0.092	85.9255	-0.273		497.689
Tobramycin	Prestw-544	70.7813	-0.213	79.4421	-0.14		498.515
Nalidixic acid sodium salt	Prestw-1447	93.1251	-0.033	79.2147	-0.349		500.32
Bacampicillin hydrochloride	Prestw-416	53.2009	-0.626	58.019	0.086		500.635
Homoveratrylamine	Prestw-1787	104.423	0.521	53.5961	-0.867		500.783
Emedastine	Prestw-1274	97.5753	-0.5	86.0852	0.028		501.772
Dibenzepine hydrochloride	Prestw-1393	39.6298	-0.713	84.8755	0.211		501.825
Terconazole	Prestw-495	41.0079	-0.057	74.9335	-0.315		502.144
Nifekalant	Prestw-1774	91.9964	0.451	91.2832	-0.814		503.354
Etilefrine hydrochloride	Prestw-1017	69.6942	-0.021	89.9238	-0.371		503.552
Methocarbamol	Prestw-184	75.9078	-0.493	76.9048	0.028		504.159
Propidium iodide	Prestw-792	56.1956	-1.35	124.519	3.509		504.845
Sulfinpyrazone	Prestw-290	88.5611	-0.631	61.3129	0.122		506.32
Silodosin	Prestw-1749	72.8603	1.072	91.7287	-0.989		510.413
Miglitol	Prestw-1169	55.0624	-1.145	83.3691	1.428		510.427
Dydrogesterone	Prestw-671	97.941	-1.016	84.4985	0.988		511.223
Carbachol	Prestw-880	115.564	0.619	71.0917	-0.839		511.9
Tripelennamine hydrochloride	Prestw-1199	88.6156	-0.493	81.2913	0.048		512.348
Hydrochlorothiazide	Prestw-9	137.512	0.079	113.103	-0.565		515.124
Metixene hydrochloride	Prestw-491	67.6375	0.08	76.4534	-0.556		516.538
Benzethonium chloride	Prestw-708	76.5835	-0.046	82.0339	-0.269		517.298
Fluspirilen	Prestw-906	99.8244	0.19	115.162	-0.65		517.364
Tegafur	Prestw-1753	77.951	-0.939	71.629	0.934		518.446
Valacyclovir hydrochloride	Prestw-1505	20.2154	0.32	60.078	-0.682		518.986
Benzamil hydrochloride	Prestw-657	74.699	-0.089	84.6019	-0.194		519.299
Ampiroxicam	Prestw-1772	99.5864	0.098	56.2849	-0.573		519.584
Brompheniramine maleate	Prestw-475	36.9909	-0.661	70.7448	0.237		520.776
Benserazide hydrochloride	Prestw-938	54.3028	-0.402	79.039	0.009		520.826
Fusidic acid sodium salt	Prestw-390	60.7435	-0.548	49.9005	0.137		523.068
Colistin sulfate	Prestw-486	21.2205	-0.917	84.9553	0.936		524.583
Methyl benzethonium chloride	Prestw-705	100.035	-1.03	90.3559	1.343		524.78
Azacyclonol	Prestw-93	56.6476	-0.041	92.2948	-0.253		525.026
Biperiden hydrochloride	Prestw-502	56.7268	-0.229	78.0017	-0.046		526.369
Theobromine	Prestw-874	94.5052	-0.75	85.064	0.508		527.693
Zomepirac sodium salt	Prestw-779	105.704	-0.802	81.4607	0.621		527.712
Benztropine mesylate	Prestw-1236	79.9016	-0.008	87.813	-0.297		529.655
Amcinonide	Prestw-1476	54.603	0.343	59.6602	-0.672		530.494
Sulfachloropyridazine	Prestw-715	137.725	0.615	71.3931	-0.75		530.669
Piperacetazine	Prestw-1048	113.683	-0.935	90.0988	1.105		531.5
Denatonium benzoate	Prestw-961	80.1259	-0.069	115.429	-0.18		531.85
Benfotiamine	Prestw-654	70.0925	-0.56	83.2218	0.196		532.072
Chlorthalidone	Prestw-351	93.6462	-1.121	90.1774	1.936		532.184
Drofenine hydrochloride	Prestw-789	106.103	-0.177	88.6431	-0.059		532.5
Etifenin	Prestw-504	47.1105	-0.065	76.9743	-0.181		532.717
Amorolfine hydrochloride	Prestw-1719	77.951	-0.84	89.257	0.823		533.183
Flumethasone pivalate	Prestw-1712	107.986	0.019	32.5257	-0.33		535.546
Ipriflavone	Prestw-1773	99.5864	2.878	93.5534	-1.051		535.848
Nitrofural	Prestw-492	54.3227	0.068	77.7856	-0.433		535.985
Histamine dihydrochloride	Prestw-1700	115.877	0.779	50.6316	-0.808		536.125
Methantheline bromide	Prestw-1066	83.115	-0.025	110.093	-0.235		536.517
Toremifene	Prestw-1197	64.6997	0.057	76.6689	-0.396		537.181
Chloroxine	Prestw-1474	88.2808	-0.339	84.5888	0.011		538.476
Ethamivan	Prestw-500	57.2816	-1.181	105.893	24.366		538.826
Famciclovir	Prestw-1249	93.3942	0.016	118.703	-0.314		539.09
Ciprofibrate	Prestw-1076	72.3435	0.025	91.8864	-0.332		539.316
Escitalopram oxalate	Prestw-1271	107.551	0.103	78.195	-0.472		540.899
Triclabendazole	Prestw-1768	113.586	-0.202	72.7464	-0.027		541.575
Acetylcysteine	Prestw-1206	70.0632	-1.045	97.5774	1.995		542.19
Iproniazide phosphate	Prestw-176	94.348	0.714	47.8775	-0.749		542.692
Tropisetron HCl	Prestw-461	78.4584	-1.094	78.3565	2.574		543.985
Mepenzolate bromide	Prestw-653	73.2333	1.196	72.2452	-0.876		545.72
Thiamphenicol	Prestw-25	83.9899	-0.089	108.209	-0.102		545.996
Vardenafil	Prestw-1356	115.039	-0.039	104.151	-0.167		546.31
Piretanide	Prestw-1047	122.707	-0.384	87.6874	0.068		548.109
Nevirapine	Prestw-1739	77.1874	-1.052	102.115	2.426		548.284
Secnidazole	Prestw-1340	97.5222	-0.391	84.8452	0.076		548.521
Piperacillin sodium salt	Prestw-755	38.0294	-0.194	98.5322	-0.015		549.729
Tolnaftate	Prestw-70	135.753	6.72	106.465	-1.018		550.781
Ethynylestradiol 3-methyl ether	Prestw-846	106.862	-0.011	94.5203	-0.209		552.584
Isocarboxazid	Prestw-795	57.9923	0.681	76.0936	-0.695		552.74
Alfaxalone	Prestw-1002	68.9748	-0.103	96.7891	-0.057		553.082
Fluconazole	Prestw-1417	131.623	1.083	101.11	-0.834		553.146
Amyleine hydrochloride	Prestw-49	128.466	0.403	111.907	-0.593		553.239
Phenothiazine	Prestw-1785	93.4776	-0.168	59.7106	-0.016		553.972
Imiquimod	Prestw-1291	113.071	-0.019	89.5155	-0.174		554.076
Suprofen	Prestw-816	87.5435	-0.917	121.295	1.508		554.797
Pimethixene maleate	Prestw-294	35.1032	-0.824	75.3786	1.14		556.525
Bupropion hydrochloride	Prestw-249	58.7348	0.583	60.2515	-0.656		557.749
Hydrocortisone base	Prestw-447	47.3578	0.004	66.5265	-0.211		557.864
Pyrithyldione	Prestw-803	103.904	0.404	93.3192	-0.586		558.14
Anastrozole	Prestw-1222	91.7077	0.728	88.6897	-0.691		558.153
Felbamate	Prestw-1711	88.1324	0.213	61.1851	-0.478		558.78
Indapamide	Prestw-220	129.965	-0.108	55.692	-0.039		559.557
Itopride	Prestw-1295	58.8556	-0.688	50.0018	0.695		560.029
Nifenazone	Prestw-225	94.6006	0.488	63.2754	-0.604		560.079
Monobenzone	Prestw-912	49.5258	-0.057	115.198	-0.108		560.227
Ceftazidime pentahydrate	Prestw-489	35.8299	-1.028	75.7037	3.035		560.357
Bambuterol hydrochloride	Prestw-361	105.036	-0.006	58.7751	-0.174		562.701
Alosetron hydrochloride	Prestw-1781	102.895	-0.019	37.2041	-0.152		562.783
Procyclidine hydrochloride	Prestw-844	91.3725	-0.705	100.738	0.82		562.821
Flumethasone	Prestw-734	77.9552	-0.117	107.846	-0.022		563.284
N-Acetyl-DL-homocysteine Thiolactone	Prestw-644	111.761	0.096	70.3255	-0.337		563.625
Sulfabenzamide	Prestw-711	143.797	0.164	70.5259	-0.412		563.848
Xamoterol hemifumarate	Prestw-923	76.7826	0.875	87.1075	-0.721		564.879
Gallamine triethiodide	Prestw-157	104.097	3.679	70.0897	-0.932		565.721
Testosterone propionate	Prestw-401	88.2598	-0.451	57.6263	0.252		567.732
Exemestane	Prestw-1410	120.436	-0.634	84.1549	0.659		568.146
N6-methyladenosine	Prestw-338	77.1948	0.107	74.8568	-0.333		568.625
Ticlopidine hydrochloride	Prestw-47	109.62	-0.049	115.368	-0.078		568.873
Phenindione	Prestw-538	104.623	1.774	74.9043	-0.842		569.166
Carteolol hydrochloride	Prestw-446	46.6038	-0.486	46.2406	0.356		570.247
Vancomycin hydrochloride	Prestw-497	35.2751	-0.819	81.3512	1.401		571.108
Spiperone	Prestw-288	24.7788	-0.689	73.9408	0.875		571.731
Benzydamine hydrochloride	Prestw-297	50.4753	0.075	70.3068	-0.285		571.97
Penciclovir	Prestw-1488	115.449	-0.886	85.6523	1.956		573.819
Mirtazapine	Prestw-1144	30.8368	0.174	76.0378	-0.35		576.426
Scopolamine hydrochloride	Prestw-877	114.694	0.343	76.4424	-0.469		577.314
Doxorubicin hydrochloride	Prestw-438	55.8398	0.02	67.6554	-0.177		577.781
Cyclizine hydrochloride	Prestw-510	63.939	-0.953	101.293	23.152		578.424
Naloxone hydrochloride	Prestw-111	35.5014	-0.111	90.1242	0		578.749
Amethopterin (R,S)	Prestw-373	71.2892	-0.795	75.5223	1.483		579.365
Trimebutine	Prestw-1777	51.734	-0.018	91.2398	-0.102		579.884
Hesperidin	Prestw-400	92.3807	0.91	50.2802	-0.676		580.078
Aripiprazole	Prestw-1229	83.5559	1.007	79.5784	-0.69		580.393
Thimerosal	Prestw-1194	69.0455	0.511	81.4692	-0.543		580.436
Pentoxifylline	Prestw-196	91.8219	-0.027	50.1726	-0.069		582.174
Cilnidipine	Prestw-1376	126.283	0.219	84.8634	-0.361		582.255
Vorinostat	Prestw-1362	65.0655	-0.284	99.0013	0.124		583.003
Betaxolol hydrochloride	Prestw-382	87.9515	0.038	65.9242	-0.195		583.493
Lanatoside C	Prestw-656	51.0382	-0.511	89.6782	0.543		583.598
Zaleplon	Prestw-1369	124.593	1.229	79.8846	-0.722		584.018
Luteolin	Prestw-870	100.075	-0.024	81.4066	-0.068		585.624
Dexamethasone acetate	Prestw-130	88.6246	0.046	75.0169	-0.201		586.678
Hydralazine hydrochloride	Prestw-169	112.536	-0.84	67.2273	2.175		587.239
Clonidine hydrochloride	Prestw-248	52.7696	0.689	75.4371	-0.588		587.566
Oxalamine citrate salt	Prestw-826	107.21	0.505	114.734	-0.496		587.786
Ketoprofen	Prestw-219	138.554	-0.728	56.1363	1.416		589.237
Estriol	Prestw-1096	106.114	0.325	97.6723	-0.389		589.644
Carbarsone	Prestw-413	46.6038	-0.005	75.3768	-0.087		589.898
Dyclonine hydrochloride	Prestw-264	29.3674	-0.08	81.315	-0.002		591.312
Lymecycline	Prestw-1000	70.7734	0.716	83.5063	-0.586		591.633
Enilconazole	Prestw-963	78.6871	-0.129	107.886	0.029		592.625
Furaltadone hydrochloride	Prestw-764	93.127	0.718	86.4472	-0.58		592.766
Alfacalcidol	Prestw-1211	114.202	-0.117	85.9402	0.028		594.47
Chloramphenicol	Prestw-31	137.512	2.451	106.431	-0.789		594.757
Labetalol hydrochloride	Prestw-277	54.1462	2.094	82.2249	-0.755		596.712
Carbidopa	Prestw-1177	129.581	0.686	80.1242	-0.546		597.675
Cefdinir	Prestw-1263	91.9888	-0.454	114.39	0.499		598.124
(S)-propranolol hydrochloride	Prestw-1081	66.5211	-0.168	97.8309	0.068		599.166
Doxazosin mesylate	Prestw-858	110.691	-0.292	86.8694	0.211		599.787
Pralidoxime chloride	Prestw-943	70.0386	-0.006	85.8449	-0.067		600.675
Pyrantel tartrate	Prestw-212	138.554	-0.111	69.5764	0.037		600.829
Aminophylline	Prestw-820	93.8091	-0.16	108.488	0.068		601.379
Tolazamide	Prestw-554	52.6583	-0.681	79.8333	1.351		601.655
Ranolazine	Prestw-1092	93.3042	1.748	93.2013	-0.712		603.017
Tetrahydroxy-1,4-quinone hydrate	Prestw-835	112.78	-0.017	102.531	-0.041		603.838
Amoxapine	Prestw-102	57.6791	0.589	86.4621	-0.467		604.055
Altretamine	Prestw-946	103.477	-0.464	91.28	0.599		605.153
Altrenogest	Prestw-1716	90.1686	0.332	84.6465	-0.328		607.028
Parthenolide	Prestw-550	120.712	2.985	31.7598	-0.753		607.546
Pemirolast potassium	Prestw-1603	67.7037	0.868	76.1143	-0.574		607.829
Ubenimex	Prestw-1784	88.1324	0.218	64.2367	-0.274		608.5
Aminacrine	Prestw-1717	79.4782	-0.079	88.644	0.016		608.609
Progesterone	Prestw-477	61.1175	0.628	59.8467	-0.466		609.007
Lodoxamide	Prestw-1746	50.9892	-0.138	82.3017	0.075		609.015
Letrozole	Prestw-1025	115.018	1.169	83.5659	-0.633		610.1
(R)-Duloxetine hydrochloride	Prestw-1708	92.2049	1.079	91.6635	-0.619		610.37
Loracarbef	Prestw-1431	100.693	-0.686	88.1266	1.571		611.882
Flurbiprofen	Prestw-917	37.1619	-0.613	128.66	1.247		612.059
Phenprobamate	Prestw-1776	114.349	0.708	53.8367	-0.482		613.275
Tazobactam	Prestw-1349	87.8904	2.889	78.3381	-0.729		613.948
Dinoprost trometamol	Prestw-460	42.2686	0.508	54.9859	-0.373		615.067
Nicergoline	Prestw-147	56.1318	-0.256	82.1411	0.26		615.79
Fluorometholone	Prestw-718	99.6161	-0.26	77.7552	0.269		616.409
Efavirenz	Prestw-1400	69.9764	1.689	39.2447	-0.674		616.8
Fluocinonide	Prestw-774	92.5282	0.319	78.8574	-0.282		619.745
Adapalene	Prestw-1714	97.2956	0.202	71.1636	-0.233		620.435
Cefuroxime axetil	Prestw-1730	80.4963	-0.317	72.9575	0.39		621.898
Moxalactam disodium salt	Prestw-819	87.8916	-0.667	117.86	1.82		623.639
Cyclopentolate hydrochloride	Prestw-1095	96.5066	-0.521	95.9933	1.133		624.063
S-(+)-ibuprofen	Prestw-907	47.8398	-0.19	123.546	0.204		625.412
2-Aminobenzenesulfonamide	Prestw-913	49.5258	-0.592	124.272	1.416		626.378
Dofetilide	Prestw-1743	92.9685	-0.213	54.5465	0.262		626.449
Gatifloxacin	Prestw-1265	85.5235	-0.592	119.058	1.44		627.155
Clioquinol	Prestw-886	109.097	0.225	97.181	-0.219		627.53
Opipramol dihydrochloride	Prestw-1456	77.6304	-0.641	86.2321	1.804		627.796
Rifaximin	Prestw-1478	108.573	-0.408	86.4932	0.696		627.999
Methacholine chloride	Prestw-759	92.3285	0.496	78.1442	-0.327		628.097
Budesonide	Prestw-518	70.5964	-0.64	81.6606	1.783		628.462
Gefitinib	Prestw-1270	133.328	0.784	74.1243	-0.451		629.087
Ambrisentan	Prestw-1497	74.2797	-0.389	108.402	0.65		629.311
Racepinephrine HCl	Prestw-1480	57.1328	-0.581	103.658	1.418		629.338
Lofexidine	Prestw-1430	76.5141	-0.33	81.4936	0.509		633.467
Halcinonide	Prestw-655	82.237	0.608	80.8423	-0.333		634.219
Guanfacine hydrochloride	Prestw-339	70.8674	0.703	54.0723	-0.387		635.421
Isoetharine mesylate salt	Prestw-749	106.702	-0.384	108.688	0.701		639.265
Cefpodoxime proxetil	Prestw-1727	108.75	-0.201	40.4182	0.322		640.176
Tenoxicam	Prestw-527	55.2473	0.141	78.6042	-0.123		641.502
Alizapride HCl	Prestw-451	94.6685	2.201	68.82	-0.631		642.464
Nalmefene hydrochloride	Prestw-1490	121.223	0.055	79.7755	-0.048		642.564
Oxethazaine	Prestw-58	111.379	0.282	100.47	-0.191		642.638
Rivastigmine	Prestw-1334	114.758	-0.006	85.743	0.007		642.937
Cefoperazone dihydrate	Prestw-327	69.6019	-0.151	83.1512	0.246		643.049
Clorgyline hydrochloride	Prestw-344	62.4308	0.335	66.0539	-0.207		645.563
Acetaminophen	Prestw-868	99.2044	0.347	78.151	-0.211		645.833
Methoxamine hydrochloride	Prestw-535	66.8978	-0.662	87.2697	3.085		647.236
Meclocycline sulfosalicylate	Prestw-456	58.2901	0.486	53.9082	-0.262		647.296
Dilazep dihydrochloride	Prestw-236	103.189	-0.659	58.9014	3.166		649.692
Oxandrolone	Prestw-1192	63.1805	-0.501	87.3979	1.484		649.785
Valdecoxib	Prestw-1759	107.222	-0.028	54.2128	0.051		650.385
Ethisterone	Prestw-261	41.2979	-0.564	96.8898	2.018		653.06
Cefotetan	Prestw-473	79.2124	4.862	53.0818	-0.646		655.496
Artemisinin	Prestw-498	61.35	0.234	74.9083	-0.138		655.672
Fosinopril	Prestw-1423	150.457	3.318	88.3449	-0.621		655.924
(R)-(+)-Atenolol	Prestw-536	68.3527	0.006	79.4949	0.009		655.981
Levetiracetam	Prestw-1427	118.358	-0.058	76.7494	0.117		657.267
Amodiaquin dihydrochloride dihydrate	Prestw-309	64.7001	-0.477	59.2411	1.445		658.143
Acyclovir	Prestw-86	41.5186	0.026	76.0754	0		658.696
Clorsulon	Prestw-540	105.363	0.953	33.5694	-0.388		659.111
Atovaquone	Prestw-534	71.3361	-0.283	82.6217	0.68		659.659
Vincamine	Prestw-271	40.6096	-0.257	92.6036	0.616		659.7
Cefuroxime sodium salt	Prestw-720	133.328	0.233	70.5793	-0.123		660.887
Methotrexate	Prestw-135	43.2378	0.045	85.8334	-0.007		661.494
Chlorprothixene hydrochloride	Prestw-348	71.2892	0.429	70.3296	-0.184		661.498
Piracetam	Prestw-537	79.8428	0.881	78.2129	-0.345		661.843
Piroxicam	Prestw-211	123.398	0.754	77.0258	-0.312		662.993
Sulfisoxazole	Prestw-334	67.4927	-0.089	73.5022	0.207		663.513
Glutethimide, para-amino	Prestw-244	33.9561	0.113	79.4709	-0.055		663.514
Desonide	Prestw-1704	111.804	-0.358	58.9021	0.993		665.567
Ondansetron Hydrochloride	Prestw-1058	128.53	0.043	71.5151	0		666.933
D-cycloserine	Prestw-1086	65.9389	-0.174	95.2848	0.464		667.017
(R) -Naproxen sodium salt	Prestw-791	96.7204	-0.341	82.4935	0.921		667.638
Tropicamide	Prestw-228	119.608	0.089	68.6689	-0.03		667.789
Rasagiline	Prestw-1734	102.386	-0.098	57.0204	0.275		667.796
Butylparaben	Prestw-894	100.386	5.239	118.878	-0.593		668.543
Argatroban	Prestw-1228	115.656	-0.168	79.9943	0.437		668.874
Sulfaguanidine	Prestw-10	92.7847	-0.516	128.281	2.333		669.134
Cefsulodin sodium salt	Prestw-814	91.7205	0.682	114.881	-0.269		669.358
Misoprostol	Prestw-1443	123.581	-0.231	99.3236	0.662		671.728
Carbamazepine	Prestw-52	144.046	-0.062	104.36	0.183		671.795
Benzathine benzylpenicillin	Prestw-1028	92.3561	-0.072	89.656	0.21		672.134
Butacaine	Prestw-831	79.8856	-0.185	110.959	0.529		672.37
Procainamide hydrochloride	Prestw-337	89.217	0.646	82.4107	-0.246		672.44
Tolterodine tartrate	Prestw-1744	68.0242	0.018	61.2775	0.032		673.446
Kanamycin A sulfate	Prestw-394	84.9987	-0.456	69.2847	1.616		673.457
Niflumic acid	Prestw-255	16.978	0.166	91.3062	-0.054		675.036
Homatropine hydrobromide (R,S)	Prestw-62	130.728	-0.464	119.367	1.828		676.361
Probenecid	Prestw-542	81.877	-0.194	82.2824	0.597		677.591
Cyproterone acetate	Prestw-1074	47.8894	-0.245	101.266	0.796		678.19
Clomiphene citrate (Z,E)	Prestw-397	111.574	0.862	70.6525	-0.291		678.964
Sulfamonomethoxine	Prestw-823	96.5937	-0.097	113.139	0.362		680.363
Dequalinium dichloride	Prestw-388	72.9765	-0.527	81.1778	3.994		680.714
Etanidazole	Prestw-649	117.833	-0.015	71.3708	0.108		680.728
Flubendazol	Prestw-1416	71.4436	1.185	109.28	-0.335		683.74
Pargyline hydrochloride	Prestw-183	108.746	-0.107	83.9533	0.419		685.259
Naftifine hydrochloride	Prestw-1063	112.809	0.726	105.159	-0.234		685.775
Ethopropazine hydrochloride	Prestw-840	115.738	0.753	105.599	-0.236		687.443
Bosentan	Prestw-1244	86.3668	0.07	105.064	0.008		688.78
Mephenesin	Prestw-178	106.978	-0.317	78.99	1.192		689.632
Cyproheptadine hydrochloride	Prestw-103	59.2264	-0.111	92.1125	0.492		690.33
(-)-MK 801 hydrogen maleate	Prestw-935	58.5177	-0.004	84.7031	0.115		690.814
Hexamethonium dibromide dihydrate	Prestw-38	87.5079	-0.02	105.655	0.191		696.207
6-Furfurylaminopurine	Prestw-659	100.035	2.357	78.2733	-0.434		696.25
Pentylenetetrazole	Prestw-162	117.84	0.223	77.7222	-0.037		696.951
Acetazolamide	Prestw-3	176.963	0.532	109.221	-0.137		696.956
Pentobarbital	Prestw-1491	115.864	-0.299	87.45	1.244		697.378
Clebopride maleate	Prestw-380	74.0311	0.453	52.2801	-0.092		697.485
Isopropamide iodide	Prestw-770	97.5189	0.036	90.9146	0.056		698.928
Topiramate	Prestw-1493	75.2547	1.004	79.4811	-0.268		700.689
Fulvestrant	Prestw-1424	53.7249	1.208	83.1434	-0.303		701.076
Neostigmine bromide	Prestw-468	64.5103	-0.02	64.6044	0.229		703.343
Mafenide hydrochloride	Prestw-166	90.8115	0.341	51.2212	-0.055		703.397
Mefloquine hydrochloride	Prestw-126	83.9828	1.734	75.0711	-0.336		704.329
Norgestrel-(-)-D	Prestw-773	89.1345	0.036	82.4714	0.069		704.84
Enalapril maleate	Prestw-314	52.5402	0.08	70.954	0.03		705.002
Enrofloxacin	Prestw-1786	87.1142	0.028	88.7912	0.083		706.109
Zileuton	Prestw-1365	80.7712	-0.271	82.9192	1.294		706.817
Oxybenzone	Prestw-887	79.0306	2.742	99.6989	-0.416		706.929
Trazodone hydrochloride	Prestw-292	71.3537	0.169	73.7368	-0.001		707.824
(+)-Isoproterenol (+)-bitartrate salt	Prestw-911	65.5427	2.072	118.941	-0.368		708.011
Vecuronium bromide	Prestw-1359	112.228	0.006	82.9775	0.155		708.114
Pergolide mesylate	Prestw-295	38.7742	-0.089	76.59	0.514		708.625
Indinavir sulfate	Prestw-1737	81.0054	-0.197	67.8603	1.008		710.601
Furazolidone	Prestw-808	98.3342	-0.382	101.812	2.074		711.662
Etretinate	Prestw-1409	125.84	0.504	82.6274	-0.079		712.48
Ribavirin	Prestw-993	99.9101	0.312	98.2099	-0.029		712.803
Droperidol	Prestw-360	48.7213	0.035	68.2947	0.092		713.526
Benzthiazide	Prestw-824	92.9388	-0.047	120.306	0.39		714.84
Trifluoperazine dihydrochloride	Prestw-313	100.951	0.212	77.0742	-0.002		714.92
Niacin	Prestw-881	66.3857	0.004	102.467	0.206		716.877
Gemcitabine	Prestw-1266	94.2375	0.015	96.9725	0.165		717.496
Diethylcarbamazine citrate	Prestw-284	26.1554	0.671	70.4039	-0.121		718.594
Cefazolin sodium salt	Prestw-736	85.7408	0.093	106.929	0.04		718.895
Cyclobenzaprine hydrochloride	Prestw-445	31.1478	-0.009	75.8996	0.264		718.919
Actarit	Prestw-1763	94.2412	-0.304	90.9073	1.648		719.277
Desipramine hydrochloride	Prestw-343	63.4854	0.022	75.8578	0.149		719.8
Anethole-trithione	Prestw-1223	68.9389	0.437	76.0747	-0.048		719.937
Valsartan	Prestw-1735	113.586	0.156	78.0403	0.016		721.211
Triamterene	Prestw-34	138.015	0.708	106.02	-0.121		725.193
Granisetron	Prestw-1187	131.061	0.526	87.5489	-0.067		726.756
Levopropoxyphene napsylate	Prestw-1054	75.5459	0.245	87.8598	0		726.763
Chloroquine diphosphate	Prestw-548	90.9385	0.222	76.7323	0.002		726.833
Leflunomide	Prestw-772	92.5282	0.376	97.8957	-0.027		727.533
Ifenprodil tartrate	Prestw-311	83.9725	1.465	75.0771	-0.263		727.635
Ketanserin tartrate hydrate	Prestw-392	111.152	0.482	71.289	-0.046		727.865
Captopril	Prestw-19	111.882	-0.079	113.8	0.648		728.08
Celecoxib	Prestw-1371	66.1279	0.148	106.444	0.033		728.485
Mephentermine hemisulfate	Prestw-726	75.9589	-0.093	99.8606	0.758		728.877
Papaverine hydrochloride	Prestw-583	108.175	-0.09	83.7527	0.722		728.955
Pivmecillinam hydrochloride	Prestw-1053	116.885	-0.103	85.8612	0.838		729.338
Vigabatrin	Prestw-501	71.1512	-0.08	79.1954	0.671		730.208
Sertaconazole nitrate	Prestw-1045	86.8996	-0.094	91.0904	0.814		730.855
Rifabutin	Prestw-1109	107.278	1.309	82.4409	-0.23		731.029
Albendazole	Prestw-247	37.3976	-0.13	86.6469	0.993		731.855
Tamoxifen citrate	Prestw-146	69.1977	0.142	81.7719	0.04		732.268
Troleandomycin	Prestw-36	73.6875	-0.071	114.323	0.633		732.508
Sulfadimethoxine	Prestw-728	102.909	0.762	77.0864	-0.117		733.169
Methotrimeprazine maleat salt	Prestw-797	117.482	1.773	62.4454	-0.27		734.211
Flavoxate hydrochloride	Prestw-242	56.8994	-0.169	89.8109	1.224		734.394
Acetylsalicylsalicylic acid	Prestw-98	66.2751	0.347	90.7315	-0.007		734.743
Triamcinolone	Prestw-120	63.5244	1.923	81.778	-0.283		735.139
Midodrine hydrochloride	Prestw-191	91.8219	-0.28	92.7287	2.033		735.356
Pipemidic acid	Prestw-897	54.3028	-0.002	118.869	0.325		736.261
Demeclocycline hydrochloride	Prestw-753	61.9849	0.083	89.0414	0.096		738.496
Chlortetracycline hydrochloride	Prestw-145	55.2722	-0.045	89.0173	0.571		738.786
Diatrizoic acid dihydrate	Prestw-1705	93.4776	-0.248	85.5063	1.833		739.319
Mesalamine	Prestw-1069	70.3057	-0.331	121.032	2.828		739.887
Daunorubicin hydrochloride	Prestw-487	53.583	-0.357	97.8156	6.093		740.439
Chlorzoxazone	Prestw-163	127.944	1.847	79.3123	-0.26		743.108
Josamycin	Prestw-154	97.2206	0.552	87.0229	-0.039		744.048
Imatinib	Prestw-1290	105.2	0.427	99.9578	-0.007		744.664
Pizotifen malate	Prestw-992	78.3273	0.156	102.931	0.057		745.131
Methylhydantoin-5-(L)	Prestw-860	123.57	0.737	88.2097	-0.07		746.749
Tosufloxacin hydrochloride	Prestw-1464	41.1377	0.009	76.2932	0.338		746.768
Betamethasone	Prestw-362	80.9913	0.975	64.4333	-0.13		747.052
Adamantamine fumarate	Prestw-407	63.0024	-0.004	65.3061	0.399		748.28
Iohexol	Prestw-512	71.706	0.198	80.2004	0.046		748.519
Auranofin	Prestw-1233	73.6201	0.729	109.797	-0.068		748.559
Norethynodrel	Prestw-24	129.471	0.092	108.393	0.121		749.492
Nitrendipine	Prestw-916	91.6754	0.101	118.69	0.108		749.989
Irsogladine maleate	Prestw-1173	134.793	5.029	75.2082	-0.312		750.144
Canrenoic acid potassium salt	Prestw-148	87.765	0.356	87.9445	0.007		751.562
Spironolactone	Prestw-128	87.5931	-0.089	88.3804	0.972		751.977
Cortisol acetate	Prestw-1486	62.4517	0.009	118.411	0.369		752.137
Fluocinolone acetonide	Prestw-1419	48.4188	0.621	81.1988	-0.033		752.533
Paclitaxel	Prestw-155	74.1834	-0.069	84.6799	0.829		752.811
Picotamide monohydrate	Prestw-119	66.447	-0.041	89.8526	0.672		752.987
Rimantadine Hydrochloride	Prestw-1331	113.994	0.074	87.5576	0.171		753.923
Picrotoxinin	Prestw-652	91.2406	0.075	87.5153	0.17		754.999
Tetracycline hydrochloride	Prestw-140	72.9799	0.067	81.7546	0.201		755.57
Sildenafil	Prestw-1342	134.434	0.011	84.4132	0.383		755.751
Pinaverium bromide	Prestw-1601	110.714	-0.233	81.1741	2.278		756.116
Lamotrigine	Prestw-1492	122.628	0.153	94.5289	0.084		756.135
Bromperidol	Prestw-509	38.4189	0.496	63.2677	-0.002		757.533
Tacrine hydrochloride	Prestw-329	51.6741	-0.044	58.1832	0.755		757.813
Tetraethylenepentamine pentahydrochloride	Prestw-1387	96.2659	-0.035	85.0492	0.678		758.136
Metyrapone	Prestw-904	61.6087	0.78	127.19	-0.063		759.235
Clomipramine hydrochloride	Prestw-269	92.4615	4.061	63.7102	-0.277		759.266
Amiprilose hydrochloride	Prestw-845	110.517	0.017	86.8921	0.378		760.053
Sulfamethazine sodium salt	Prestw-775	72.166	0.394	92.5333	0.015		760.788
Dropropizine (R,S)	Prestw-245	31.2029	0.232	84.3257	0.054		761.407
Metformin hydrochloride	Prestw-4	156.61	-0.092	119.304	1.144		761.884
Pepstatin A	Prestw-405	63.5678	2.688	67.2494	-0.237		763.991
Amifostine	Prestw-1489	60.7405	0.006	67.1278	0.481		764.099
Rabeprazole Sodium salt	Prestw-1495	120.438	1.371	75.7014	-0.144		764.457
Formoterol fumarate	Prestw-1421	118.412	1.513	87.3803	-0.165		764.904
Cisatracurium besylate	Prestw-1745	106.713	0.628	88.9687	-0.016		764.984
Moclobemide	Prestw-353	67.7037	1.399	82.1221	-0.149		766.363
Chlorpropamide	Prestw-323	72.1329	1.589	77.7202	-0.165		766.984
Pancuronium bromide	Prestw-1034	115.018	0.614	83.2617	-0.008		767.5
Carisoprodol	Prestw-423	34.3521	-0.248	103.531	3.83		768.775
Ioxaglic acid	Prestw-1062	55.4585	-0.19	122.306	2.105		769.829
Amitryptiline hydrochloride	Prestw-74	157.363	-0.217	108.742	2.835		769.935
Propafenone hydrochloride	Prestw-499	27.8779	-0.211	72.3869	2.716		771.984
Floxuridine	Prestw-1415	84.0827	0.659	102.943	-0.009		772.114
Diperodon hydrochloride	Prestw-300	125.041	0.512	59.4488	0.002		772.884
Cyanocobalamin	Prestw-433	41.5146	0.223	68.6256	0.087		774.968
Hydroxychloroquine sulfate	Prestw-1284	120.436	0.168	84.5885	0.139		775.907
Etidronic acid, disodium salt	Prestw-863	94.8533	-0.023	86.2088	0.806		776.081
Prothionamide	Prestw-1321	66.0971	-0.17	126.422	2.241		776.121
Estradiol Valerate	Prestw-1473	117.006	-0.153	99.966	1.969		776.511
Oxolinic acid	Prestw-193	109.757	-0.139	85.731	1.837		776.518
Pindolol	Prestw-90	58.0229	-0.046	80.5813	0.992		777.082
Trimethoprim	Prestw-208	115.567	0.456	60.3334	0.03		778.82
Rizatriptan benzoate	Prestw-1761	49.9523	-0.205	107.941	3.436		781.971
Zalcitabine	Prestw-1037	111.061	1.286	86.3277	-0.087		782.741
Guaiacol	Prestw-1268	81.9245	-0.032	103.872	0.94		782.911
Guanethidine sulfate	Prestw-317	56.8994	-0.075	79.1069	1.276		784.128
Phentolamine hydrochloride	Prestw-230	112.536	-0.082	62.2774	1.392		785.945
Quinethazone	Prestw-1050	89.8108	1.708	83.0985	-0.124		787.128
Norfloxacin	Prestw-221	95.1058	-0.135	87.0217	2.084		788.093
Ampyrone	Prestw-181	95.3584	0.135	89.5398	0.217		788.348
Fenspiride hydrochloride	Prestw-213	131.986	0.107	72.7486	0.26		788.391
Dobutamine hydrochloride	Prestw-352	70.4456	-0.038	91.0147	1.051		789.916
Oxcarbazepine	Prestw-1156	42.6456	0.032	75.1985	0.508		789.959
Acarbose	Prestw-1174	137.894	1.632	80.845	-0.109		792.136
Brinzolamide	Prestw-365	72.5547	0.266	60.9781	0.124		792.227
Methyldopa (L,-)	Prestw-326	58.8452	1.009	56.8892	-0.046		793.128
Cinoxacin	Prestw-780	100.513	-0.036	91.0847	1.119		794.994
Fomepizole	Prestw-1499	127.918	0.928	88.4725	-0.028		795.707
Ciprofloxacin hydrochloride monohydrate	Prestw-113	42.894	0.041	96.053	0.521		795.866
Liothyronine	Prestw-853	115.216	0.372	89.7678	0.083		797.019
Cyclopenthiazide	Prestw-994	79.4065	-0.118	119.029	2.395		797.145
Candesartan	Prestw-1258	77.3717	0.287	116.818	0.128		798.474
Levocabastine hydrochloride	Prestw-1039	71.1331	-0.031	81.282	1.175		801.329
Dopamine hydrochloride	Prestw-1398	87.2101	-0.07	132.282	1.493		802.566
(-)-Eseroline fumarate salt	Prestw-1082	43.2314	0.19	91.3948	0.233		803.481
Nystatine	Prestw-517	57.0966	-0.141	89.5394	3.8		804.798
Zoxazolamine	Prestw-328	62.4308	-0.107	87.1388	2.385		805.202
Flunisolide	Prestw-643	101.501	0.152	68.7949	0.284		805.548
Folinic acid calcium salt	Prestw-738	106.303	0.369	93.8027	0.117		806.918
Norcyclobenzaprine	Prestw-513	75.4045	0.855	78.2094	-0.001		807.009
Mitoxantrone dihydrochloride	Prestw-385	122.12	4.449	61.3306	-0.161		807.326
Galanthamine hydrobromide	Prestw-588	118.15	0.072	86.7871	0.486		808.114
Oxybutynin chloride	Prestw-287	26.8437	0.163	74.4001	0.285		808.614
Naltrexone hydrochloride dihydrate	Prestw-116	31.3754	-0.138	#VALUE!	NA		809.543
Sumatriptan succinate	Prestw-1346	113.436	0.496	86.0164	0.075		810.351
Homosalate	Prestw-1090	54.5852	0.284	80.1521	0.177		811.615
2-Chloropyrazine	Prestw-1087	119.796	1.648	82.0053	-0.068		812.047
Mephenytoin	Prestw-1108	145.997	0.862	78.0914	0		812.389
Acemetacin	Prestw-296	53.2284	0.011	56.5517	0.865		813.791
Indatraline hydrochloride	Prestw-1602	47.3921	0.152	98.6822	0.336		814.16
Minaprine dihydrochloride	Prestw-66	95.5488	1.278	113.538	-0.039		814.509
Reboxetine mesylate	Prestw-1328	110.669	1.175	83.0377	-0.028		814.737
Lidocaine hydrochloride	Prestw-50	89.2668	0.516	114.84	0.07		815.009
Diprophylline	Prestw-33	147.815	-0.019	110.302	1.219		816.025
Metrizamide	Prestw-463	51.5045	0.395	63.194	0.138		816.081
Flunarizine dihydrochloride	Prestw-312	86.7257	0.875	74.8161	0.001		816.419
Pranoprofen	Prestw-1318	96.8941	-0.016	84.527	1.204		817.912
Caffeine	Prestw-1256	64.7224	0.363	76.2553	0.154		818.709
Topotecan	Prestw-1196	106.606	0.858	96.0527	0.007		819.148
Cetirizine dihydrochloride	Prestw-503	64.3088	0.907	76.2932	0.001		820.204
Glycopyrrolate	Prestw-746	95.323	0.403	108.035	0.143		820.625
Allopurinol	Prestw-1213	64.9807	0.076	84.0053	0.547		820.729
Fludarabine	Prestw-1483	118.131	1.199	106.872	-0.02		822.35
Sulpiride	Prestw-56	96.3026	0.071	111.04	0.598		822.943
Buflomedil hydrochloride	Prestw-426	63.0024	2.687	58.8073	-0.086		823.499
Propylthiouracil	Prestw-494	46.3708	0.437	78.8856	0.14		823.744
Ropinirole HCl	Prestw-1158	113.162	-0.072	89.1311	2.082		825.121
Mianserine hydrochloride	Prestw-99	81.404	0.041	90.6884	0.761		825.955
Famotidine	Prestw-104	61.2894	0.754	91.8582	0.039		828.628
Pirenperone	Prestw-531	97.0411	-0.092	90.2877	3.342		829.554
Fluticasone propionate	Prestw-997	66.0971	0.021	113.374	0.947		830.535
Thiamine hydrochloride	Prestw-631	109.039	1.872	84.4309	-0.051		830.8
Etofylline	Prestw-172	118.093	0.319	77.8749	0.258		831.39
Lomefloxacin hydrochloride	Prestw-238	138.554	0.226	73.0854	0.323		831.882
Iodipamide	Prestw-939	73.9726	2.519	83.7656	-0.069		831.882
Palonosetron hydrochloride	Prestw-1783	121.985	1.95	57.4155	-0.051		833.96
Quinidine hydrochloride monohydrate	Prestw-280	114.716	1.19	73.6763	-0.002		834.825
Ibutilide fumarate	Prestw-1508	87.681	0.035	85.6166	0.907		835.048
Betazole hydrochloride	Prestw-43	161.384	0.019	114.546	1.024		836.299
Memantine Hydrochloride	Prestw-978	116.097	1.46	93.947	-0.02		837.42
Minocycline hydrochloride	Prestw-315	48.6398	0.089	78.2114	0.626		838.821
Alprostadil	Prestw-1018	106.385	0.966	79.4917	0.02		841.475
Reserpine	Prestw-875	118.349	0.519	71.5807	0.147		842.122
Terbinafine	Prestw-1750	110.786	3.878	56.9995	-0.07		842.5
Enalaprilat dihydrate	Prestw-1769	100.095	0.051	43.1125	0.874		844.248
Primidone	Prestw-933	76.2206	1.471	86.3136	-0.009		845.018
Amiodarone hydrochloride	Prestw-409	37.3679	0.027	50.674	1.025		845.421
Cephalosporanic acid, 7-amino	Prestw-424	42.4571	0.531	88.3299	0.15		845.501
D,L-Penicillamine	Prestw-1477	111.132	0.176	87.7937	0.477		845.872
(-)-Isoproterenol hydrochloride	Prestw-1097	140.466	0.061	95.4986	0.852		845.999
Viomycin sulfate	Prestw-1113	118.632	0.436	91.0621	0.234		846.67
Azacytidine-5	Prestw-866	100.597	0.011	93.694	1.257		847.665
Methazolamide	Prestw-802	104.078	2.368	98.8055	-0.041		849.129
Butalbital	Prestw-1251	27.001	-0.027	74.4109	2.017		849.583
Etomidate	Prestw-1041	141.63	5.522	101.805	-0.068		852.333
Nandrolone	Prestw-982	72.9317	0.05	113.006	0.982		852.366
Demecarium bromide	Prestw-616	125.009	0.13	86.3997	0.623		853.475
Trapidil	Prestw-1012	79.0468	-0.05	107.298	3.104		854.529
Flumequine	Prestw-204	101.421	2.117	59.0323	-0.028		855.599
Estrone	Prestw-914	48.6828	0.06	132.106	0.944		855.9
Hydroflumethiazide	Prestw-13	153.594	0.664	104.771	0.137		856.507
Pirenzepine dihydrochloride	Prestw-129	111.146	0.753	79.5526	0.089		857.349
Phenacetin	Prestw-533	83.5414	0.074	82.1065	0.917		860.113
Ambroxol hydrochloride	Prestw-366	49.7759	0.006	48.8388	1.513		860.528
Trimethadione	Prestw-515	69.6718	1.466	76.8588	0.001		860.791
Pregabalin	Prestw-1791	110.531	1.204	54.8747	0.027		863.391
Melatonin	Prestw-458	63.5678	0.509	76.6339	0.248		864.497
Promethazine hydrochloride	Prestw-888	62.7327	-0.002	99.4277	1.811		866.133
Althiazide	Prestw-721	101.312	0.092	103.127	0.861		866.45
Sotalol hydrochloride	Prestw-966	58.5432	0.17	125.574	0.649		866.77
Sulfaphenazole	Prestw-21	118.415	0.483	113.371	0.287		867.854
Cefoxitin sodium salt	Prestw-832	96.9418	1.114	110.746	0.041		868.493
Mevalonic-D, L acid lactone	Prestw-750	104.706	0.673	107.782	0.161		868.822
Oxacillin sodium	Prestw-1475	103.176	0.869	82.1995	0.083		869.572
Megestrol acetate	Prestw-956	108.816	0.476	82.9459	0.319		869.581
Anagrelide	Prestw-1720	76.6783	0.197	70.0508	0.622		871.654
Itraconazole	Prestw-1139	115.033	0.058	87.3546	1.124		871.813
Rolipram	Prestw-924	68.3527	0.524	103.082	0.265		872.569
Amisulpride	Prestw-1217	101.524	0.107	87.9682	0.863		873.097
Ethamsylate	Prestw-1015	90.9173	0.032	87.5707	1.4		873.696
Piromidic acid	Prestw-805	119.567	1.197	91.3223	0.041		874.684
Acetohexamide	Prestw-55	110.374	0.057	111.168	1.192		875.07
Pridinol methanesulfonate salt	Prestw-799	108.898	1.063	66.5192	0.059		875.882
Clidinium bromide	Prestw-822	81.8001	0.121	118.383	0.853		877.232
Mizolastine	Prestw-1506	118.15	0.906	84.9958	0.089		877.518
Milrinone	Prestw-1065	82.5328	0.094	106.263	0.945		877.639
Metronidazole	Prestw-81	59.914	1.996	82.1422	0		878.042
Pantoprazole sodium	Prestw-1758	87.1142	0.443	89.9872	0.377		878.449
Meticrane	Prestw-11	143.543	3.166	111.061	-0.016		878.911
Camptothecine (S,+)	Prestw-200	123.65	0.986	63.5163	0.08		879.695
Bromopride	Prestw-704	105.479	0.033	90.4331	1.459		880.053
Fendiline hydrochloride	Prestw-270	113.11	0.662	72.1345	0.223		880.552
Clofibric acid	Prestw-783	95.7222	1.224	96.3351	0.048		881.708
Pidotimod	Prestw-1792	82.5326	1.132	84.7587	0.063		884.212
Ethaverine hydrochloride	Prestw-830	102.859	0.024	118.071	1.651		885.91
Clavulanate potassium salt	Prestw-1315	71.7498	0.008	108.427	2.079		886.007
Sulfadoxine	Prestw-1094	86.0262	0.522	104.533	0.336		887.31
Rifampicin	Prestw-525	54.3227	0.081	81.2878	1.187		887.872
Risperidone	Prestw-1029	57.8237	0.025	99.1352	1.724		888.472
Isoxsuprine hydrochloride	Prestw-68	102.585	0.459	109.742	0.408		888.476
Raclopride	Prestw-1325	34.5406	0.507	46.6498	0.374		891.19
Clemastine fumarate	Prestw-306	78.6955	1.867	50.9691	0.021		891.79
Mesoridazine besylate	Prestw-529	61.5349	2.438	66.0634	0.002		892.285
Mebhydroline 1,5-naphtalenedisulfonate	Prestw-455	36.9909	0.022	98.573	1.889		893.031
Sulfaquinoxaline sodium salt	Prestw-731	115.286	0.659	111.512	0.273		893.639
Acipimox	Prestw-1127	134.777	0.91	82.9205	0.142		894.262
Ibudilast	Prestw-1286	86.0857	0.276	97.6379	0.677		895.497
Fursultiamine Hydrochloride	Prestw-1007	80.4856	1.116	102.478	0.087		897.109
Lynestrenol	Prestw-95	53.7249	2.662	88.8727	0.007		897.58
Indoprofen	Prestw-836	116.261	0.788	113.925	0.209		897.998
Darifenacin hydrobromide	Prestw-1514	71.4928	2.058	103.696	0.023		899.12
Panthenol (D)	Prestw-22	123.189	0.501	109.837	0.428		899.92
Meropenem	Prestw-1106	108.734	0.4	95.5703	0.55		900.139
Donepezil hydrochloride	Prestw-1706	75.4057	0.276	94.6968	0.738		901.59
Cromolyn disodium salt	Prestw-812	79.1895	0.688	113.392	0.29		903.754
Acebutolol hydrochloride	Prestw-69	136.507	1.681	113.019	0.049		904.34
Liranaftate	Prestw-1140	101.911	0.374	92.66	0.615		904.804
Nitrocaramiphen hydrochloride	Prestw-981	106.745	0.881	112.605	0.18		904.838
Temozolomide	Prestw-1183	118.774	0.533	90.0798	0.415		906.245
Methenamine	Prestw-1282	126.845	1.472	62.2992	0.067		906.386
Nefopam hydrochloride	Prestw-229	137.796	0.705	53.6798	0.293		906.685
Nialamide	Prestw-1099	96.2154	0.331	96.2306	0.697		907.486
Bumetanide	Prestw-276	37.3976	0.161	71.676	1.043		907.588
Dicloxacillin sodium salt hydrate	Prestw-450	37.3679	0.63	48.1821	0.373		908.983
Acefylline	Prestw-1507	97.7316	0.41	87.6316	0.607		910.022
Nicotinamide	Prestw-1449	139.557	1.452	80.148	0.079		911.172
Neomycin sulfate	Prestw-158	107.88	0.497	84.9905	0.524		912.995
Epirubicin hydrochloride	Prestw-1752	87.8778	0.079	78.6172	1.555		915.844
Perospirone	Prestw-1770	97.5501	0.093	84.3751	1.438		917.333
Paroxetine Hydrochloride	Prestw-851	91.0244	0.185	95.2615	1.07		918.273
Benazepril HCl	Prestw-1129	141.219	1.384	86.4679	0.109		918.755
Trichlormethiazide	Prestw-825	111.387	0.593	108.882	0.486		921.314
Sulfamerazine	Prestw-694	123.905	1.015	79.2451	0.205		923.898
Tiabendazole	Prestw-524	61.9048	0.849	81.2206	0.306		925.084
Disopyramide	Prestw-266	40.1508	0.051	74.97	2.245		925.407
Trimetozine	Prestw-1702	112.691	0.651	105.247	0.441		925.93
Clindamycin hydrochloride	Prestw-137	47.192	0.256	85.9373	0.993		926.066
Didanosine	Prestw-153	98.0802	0.086	93.9253	1.663		927.069
Antazoline hydrochloride	Prestw-258	44.51	1.194	86.6913	0.166		927.719
Dimenhydrinate	Prestw-265	29.138	0.281	90.4612	0.975		927.839
Dacarbazine	Prestw-574	111.708	0.084	88.0304	1.762		928.431
Dextromethorphan hydrobromide monohydrate	Prestw-359	49.565	0.044	72.4571	2.674		928.917
Tolazoline hydrochloride	Prestw-60	125.451	4.096	106.219	0.03		929.251
(+,-)-Octopamine hydrochloride	Prestw-949	75.3776	2.044	84.3899	0.069		930.549
Tibolone	Prestw-1181	96.1162	0.613	59.4695	0.535		930.923
Azaperone	Prestw-1117	136.681	0.852	86.6267	0.326		931.399
Pilocarpine nitrate	Prestw-449	26.4355	0.794	51.5117	0.358		931.987
Debrisoquin sulfate	Prestw-372	112.418	2.382	70.8047	0.059		932.772
Isoxicam	Prestw-44	156.61	1.391	112.793	0.145		933.01
Cinnarizine	Prestw-278	58.5054	1.858	83.004	0.085		933.019
Benzonatate	Prestw-12	123.943	0.062	119.309	2.274		933.857
Dirithromycin	Prestw-557	69.6718	1.532	74.8132	0.123		934.441
(R)-Propranolol hydrochloride	Prestw-1075	79.9127	1.016	84.3247	0.252		935.855
Azelastine HCl	Prestw-1130	130.62	1.435	83.2421	0.157		940.553
Methylprednisolone, 6-alpha	Prestw-279	51.1636	0.477	71.5885	0.779		941.018
Novobiocin sodium salt	Prestw-834	108.777	1.027	115.783	0.269		942.881
Carbetapentane citrate	Prestw-387	85.8423	0.114	76.3873	1.7		943.43
Arbutin	Prestw-1026	92.7158	0.864	108.408	0.372		944.447
Cytarabine	Prestw-1134	139.141	0.582	82.7648	0.655		944.957
Camylofine chlorhydrate	Prestw-1498	107.759	1.768	83.2082	0.138		947.253
Tegaserod maleate	Prestw-1760	97.5501	1.009	89.0083	0.318		947.847
Acenocoumarol	Prestw-110	71.3361	0.873	75.5308	0.383		950.096
Zotepine	Prestw-1368	51.5045	0.249	74.286	1.26		950.167
Eucatropine hydrochloride	Prestw-794	72.9645	0.117	91.2041	1.847		950.91
Tetrahydrozoline hydrochloride	Prestw-698	88.5186	0.112	90.188	1.943		952.65
Quipazine dimaleate salt	Prestw-617	121.476	0.305	88.6853	1.213		954.17
Rebamipide	Prestw-1166	112.598	0.089	89.653	2.49		955.076
Milnacipran hydrochloride	Prestw-1788	134.458	1.822	57.458	0.152		955.465
Lacidipine	Prestw-1297	114.825	0.194	84.5474	1.528		957.497
Stavudine	Prestw-1279	75.9396	0.865	83.2193	0.431		957.909
Oxytetracycline dihydrate	Prestw-307	60.1114	0.414	75.3636	1.019		958.668
Thiorphan	Prestw-633	118.774	0.09	83.4715	2.652		959.982
Nizatidine	Prestw-921	68.0717	0.271	103.442	1.375		960.129
Lincomycin hydrochloride	Prestw-302	85.1196	0.903	74.4172	0.419		960.458
Imidurea	Prestw-1071	82.5328	1.058	101.156	0.346		960.608
Lansoprazole	Prestw-1072	63.6099	1.884	92.5008	0.157		961.173
Levalbuterol hydrochloride	Prestw-1516	48.7627	0.334	102.477	1.242		962.353
Carbadox	Prestw-1121	127.71	0.663	82.3957	0.674		963.5
Thalidomide	Prestw-192	121.882	0.111	85.3355	2.398		964.883
Chlorothiazide	Prestw-251	50.9341	1.41	94.1421	0.263		967.179
Probucol	Prestw-384	70.0237	0.089	73.4506	3.305		969.367
Androsterone	Prestw-411	85.621	0.451	81.9711	1.069		969.912
Azithromycin	Prestw-1234	102.67	0.119	106.148	2.513		972.082
Isosorbide dinitrate	Prestw-714	147.147	2.183	75.9319	0.166		973.944
Piribedil hydrochloride	Prestw-980	75.4496	0.676	91.7024	0.754		974.49
Prenylamine lactate	Prestw-560	91.1234	1.102	31.096	0.388		975.256
Paromomycin sulfate	Prestw-867	103.904	0.247	92.66	1.613		976.576
Tylosin	Prestw-1353	129.768	0.165	88.5121	2.256		978.04
Atracurium besylate	Prestw-5	129.974	2.141	115.112	0.189		978.724
Mefexamide hydrochloride	Prestw-215	118.598	1.015	65.5109	0.456		979.142
Chlormezanone	Prestw-336	65.8054	0.286	66.8058	1.516		979.274
Chlorotrianisene	Prestw-757	92.9274	0.481	92.7927	1.19		983.616
Proparacaine hydrochloride	Prestw-959	59.9227	0.236	87.4592	1.832		984.211
Zidovudine, AZT	Prestw-333	81.2022	1.119	82.6125	0.429		985.737
Butenafine Hydrochloride	Prestw-1252	123.346	1.115	87.8847	0.435		986.495
Nadolol	Prestw-818	93.635	0.292	112.895	1.627		986.853
Parbendazole	Prestw-1110	103.202	1.481	80.8565	0.33		989.697
Sulfamethoxypyridazine	Prestw-724	75.1604	0.331	109.773	1.584		989.975
Cyclophosphamide	Prestw-1481	70.3443	0.493	105.329	1.227		990.921
Trifluridine	Prestw-1056	96.7977	0.173	103.379	2.847		994.589
Tolmetin sodium salt dihydrate	Prestw-856	119.219	0.203	105.915	2.458		996.915
Deptropine citrate	Prestw-1013	115.378	0.947	87.3815	0.633		1000.12
Oxyphenbutazone	Prestw-1049	105.531	2.782	90.4098	0.23		1000.56
Spiramycin	Prestw-745	73.3638	0.83	126.924	0.801		1002.4
Levamisole hydrochloride	Prestw-182	123.145	0.335	86.582	1.834		1002.84
Pyridoxine hydrochloride	Prestw-623	125.424	0.632	86.7372	1.062		1004.23
Ethacrynic acid	Prestw-259	48.8692	0.935	74.3464	0.672		1005.99
(-)-Emtricitabine	Prestw-1604	145.168	1.373	78.1869	0.464		1006
Tiapride hydrochloride	Prestw-216	130.723	1.625	44.4291	0.4		1010.78
Pipenzolate bromide	Prestw-760	102.11	2.623	88.9799	0.291		1014.24
Sisomicin sulfate	Prestw-506	31.7614	1.589	80.2063	0.455		1018.48
Dicyclomine hydrochloride	Prestw-48	104.092	0.404	120.161	1.869		1019.73
Troxipide	Prestw-1778	101.114	0.286	83.2897	2.726		1019.78
Cloperastine hydrochloride	Prestw-793	95.7222	2.21	76.1406	0.356		1021.61
Pramoxine hydrochloride	Prestw-716	120.136	1.223	82.9774	0.619		1022.18
Dimaprit dihydrochloride	Prestw-983	99.1906	0.472	113.568	1.724		1022.56
Ofloxacin	Prestw-237	130.218	1.32	71.371	0.588		1023.33
Pefloxacine	Prestw-1303	84.867	1.378	70.5967	0.552		1023.58
Isoquinoline, 6,7-dimethoxy-1-methyl-1,2,3,4-tetrahydro, hydrochloride	Prestw-532	104.808	2.498	82.2306	0.343		1023.83
Flucloxacillin sodium	Prestw-1011	112.5	0.761	98.783	1.029		1024.7
Esmolol hydrochloride	Prestw-1137	75.3776	0.736	97.4131	1.099		1025.92
Ceftibuten	Prestw-1729	123.513	0.671	83.8978	1.253		1026.13
Bacitracin	Prestw-919	51.4928	1.013	118.539	0.785		1026.66
Urapidil hydrochloride	Prestw-905	61.0467	0.807	120.441	1.015		1027.42
Sertindole	Prestw-1341	139.141	0.957	77.6895	0.84		1028.08
Methylergometrine maleate	Prestw-374	82.2568	0.963	64.2855	0.851		1029.08
Metolazone	Prestw-112	40.8309	0.67	99.7589	1.32		1031.7
Epitiostanol	Prestw-1006	80.4856	0.926	112.528	0.911		1032.88
Benfluorex	Prestw-367	77.1948	0.848	71.0544	1.025		1033.89
Amfepramone hydrochloride	Prestw-1471	77.2779	0.339	101.002	2.906		1034.63
Trioxsalen	Prestw-709	116.577	0.56	89.4302	1.537		1035.49
Ribostamycin sulfate salt	Prestw-758	93.127	0.797	83.6918	1.097		1035.72
Tocainide hydrochloride	Prestw-1027	92.7158	1.054	106.528	0.83		1036.23
Telenzepine dihydrochloride	Prestw-303	103.015	0.592	82.2104	1.535		1037.8
Glafenine hydrochloride	Prestw-293	94.297	0.341	91.2482	3.077		1037.91
Zonisamide	Prestw-1162	124.324	3.016	81.2931	0.365		1038.21
(-) -Levobunolol hydrochloride	Prestw-847	114.52	0.733	98.4794	1.256		1039.8
Olanzapine	Prestw-1455	82.8444	0.458	101.193	2.253		1041.63
Tranylcypromine hydrochloride	Prestw-173	115.314	0.857	83.2161	1.095		1041.86
Oxfendazol	Prestw-1459	90.1978	0.699	116.632	1.363		1042.44
Ioversol	Prestw-878	122.004	1.843	74.6929	0.541		1044.38
Risedronic acid monohydrate	Prestw-1738	115.113	1.315	58.0818	0.727		1045.06
Primaquine diphosphate	Prestw-476	86.7519	4.393	41.3061	0.361		1046.51
Olopatadine hydrochloride	Prestw-1307	118.131	1.227	99.5285	0.808		1048.28
Doxofylline	Prestw-1136	132.909	3.316	80.7146	0.388		1049.35
Butamben	Prestw-761	122.473	0.768	106.347	1.315		1050.86
Timolol maleate salt	Prestw-948	71.1626	1.166	83.6828	0.866		1052.08
Homochlorcyclizine dihydrochloride	Prestw-283	73.8774	0.737	84.2321	1.404		1053.65
Sulfamethizole	Prestw-742	106.502	1.973	130.215	0.555		1054.65
Amlodipine	Prestw-1219	53.0125	0.5	101.623	2.427		1057.69
Oxymetazoline hydrochloride	Prestw-224	90.5589	0.493	77.4303	2.755		1060.78
Aztreonam	Prestw-185	101.674	1.332	77.5757	0.858		1061.36
Pempidine tartrate	Prestw-683	82.4463	1.102	80.6827	1.02		1065.26
Bethanechol chloride	Prestw-1073	112.518	1.898	93.1676	0.661		1067.05
Thioproperazine dimesylate	Prestw-149	107.536	0.683	93.2041	1.771		1068.06
Celiprolol HCl	Prestw-1132	127.71	0.793	92.0977	1.474		1068.26
Methimazole	Prestw-786	98.3174	0.936	106.682	1.226		1068.39
Clofibrate	Prestw-1383	87.4912	1.746	102.746	0.712		1068.42
Baclofen (R,S)	Prestw-85	50.4585	2.955	83.317	0.531		1069.07
Ethosuximide	Prestw-165	103.442	1.817	74.7682	0.697		1070.41
Azatadine maleate	Prestw-1722	115.367	0.678	72.4885	1.844		1070.86
Enoxacin	Prestw-1401	105.2	3.277	105.78	0.523		1072.03
Olmesartan	Prestw-1190	101.546	2.715	107.512	0.567		1073.29
Aminohippuric acid	Prestw-895	70.8816	1.44	114.257	0.866		1073.5
Alfadolone acetate	Prestw-1001	100.989	0.626	116.222	2.253		1074.24
Amikacin hydrate	Prestw-395	116.214	1.395	71.4906	0.912		1074.44
Sulfadiazine	Prestw-23	151.081	0.878	112.277	1.389		1074.81
S(-)Eticlopride hydrochloride	Prestw-932	65.5427	0.594	99.3813	2.434		1075.4
Ciclopirox ethanolamine	Prestw-541	102.959	0.776	84.4317	1.631		1078.72
Tiaprofenic acid	Prestw-496	20.8507	0.836	84.5061	1.57		1082.46
Azathioprine	Prestw-94	62.149	1.292	101.303	1.035		1083.5
Besifloxacin hydrochloride	Prestw-1740	119.185	1.274	37.1462	1.112		1087.71
Nifuroxazide	Prestw-555	79.288	2.774	75.1758	0.661		1088.47
Methyldopate hydrochloride	Prestw-1038	119.694	0.673	89.235	2.397		1088.5
Irinotecan hydrochloride trihydrate	Prestw-1494	107.363	2.709	79.9861	0.671		1088.85
Dichlorphenamide	Prestw-809	110.169	0.709	106.538	2.215		1091.62
Adenosine 5'-monophosphate monohydrate	Prestw-356	52.9396	0.641	76.1115	2.827		1091.98
Ipsapirone	Prestw-1292	133.322	1.921	87.4131	0.854		1093.42
Valproic acid	Prestw-1482	112.509	0.92	94.9396	1.515		1093.47
Thiethylperazine dimalate	Prestw-1068	122.125	0.623	117.903	3.252		1093.79
Phthalylsulfathiazole	Prestw-869	108.255	1.113	89.378	1.374		1099.94
Nortriptyline hydrochloride	Prestw-254	30.5146	1.081	94.2276	1.407		1101.36
Ramipril	Prestw-1107	149.782	0.852	94.0847	1.901		1101.41
Quinapril HCl	Prestw-927	80.4355	2.971	100.605	0.741		1103.9
Chlorpheniramine maleate	Prestw-117	31.3754	1.245	90.2659	1.318		1106.99
Aminocaproic acid	Prestw-960	80.1545	1.656	79.9165	1.053		1108.16
Ritodrine hydrochloride	Prestw-349	64.7509	1	59.3876	1.66		1111.92
Phentermine hydrochloride	Prestw-1308	125.158	2.461	72.3854	0.892		1114.52
Isoniazid	Prestw-161	106.22	1.386	91.2643	1.337		1117.92
Tetracaïne hydrochloride	Prestw-571	103.395	0.799	90.0944	2.591		1118.05
Ozagrel hydrochloride	Prestw-979	78.6871	1.392	102.398	1.332		1118.41
Nilutamide	Prestw-928	102.915	5.352	87.9855	0.756		1119.7
Azaguanine-8	Prestw-1	172.189	3.711	121.626	0.825		1120.13
Isoconazole	Prestw-127	66.9628	0.797	91.924	2.982		1126.41
Erythromycin	Prestw-151	113.381	3.026	86.8684	0.93		1129.71
Moroxidine hydrochloride	Prestw-84	57.3352	1.373	95.4161	1.496		1132.99
Ethotoin	Prestw-696	121.811	3.216	87.839	0.936		1133.18
Suxibuzone	Prestw-658	57.5292	1.433	91.7193	1.495		1138
Metoclopramide monohydrochloride	Prestw-209	131.228	0.859	57.0233	3.653		1141.61
Fleroxacin	Prestw-1414	77.6528	1.693	93.5791	1.459		1148.84
Nicorandil	Prestw-106	56.9914	0.976	95.1748	2.801		1149.4
Clocortolone pivalate	Prestw-1119	122.125	4.298	92.6522	1.016		1150.27
Imipenem	Prestw-519	62.0897	1.996	69.3305	1.375		1154.72
Pyrimethamine	Prestw-37	115.149	2.36	117.412	1.264		1154.81
Cefepime hydrochloride	Prestw-1118	138.719	1.484	90.9749	1.672		1157.98
Diloxanide furoate	Prestw-903	74.2536	1.688	125.989	1.597		1159.98
Acetylsalicylic acid	Prestw-1207	142.305	2.017	96.4312	1.435		1161.38
Furosemide	Prestw-341	122.331	1.457	82.2126	1.906		1165.28
Alprenolol hydrochloride	Prestw-250	135.365	2.549	76.138	1.351		1166.46
Dolasetron mesilate	Prestw-1510	77.9066	1.844	103.338	1.603		1169.41
Iobenguane sulfate	Prestw-490	89.644	1.016	106.865	23.906		1171.02
1,8-Dihydroxyanthraquinone	Prestw-1703	74.8966	1.277	99.5447	2.635		1173.42
R(-) Apomorphine hydrochloride hemihydrate	Prestw-101	74.8711	2.876	93.5426	1.354		1173.62
Pyridostigmine iodide	Prestw-1322	124.801	1.154	92.5819	3.334		1177.01
Abacavir Sulfate	Prestw-1512	75.3776	2.371	125.252	1.567		1184.97
Heptaminol hydrochloride	Prestw-15	105.349	2.111	117.832	1.772		1189.85
Podophyllotoxin	Prestw-782	101.511	1.781	134.174	2.162		1193.91
Dipivefrin hydrochloride	Prestw-632	118.15	1.926	83.283	2.145		1200.98
Dibucaine	Prestw-76	113.138	1.579	116.433	3.478		1210.75
Chlorphensin carbamate	Prestw-234	140.827	3.271	77.0968	1.766		1211.24
Tulobuterol	Prestw-1352	126.283	2.873	99.8369	1.917		1214.72
Moricizine hydrochloride	Prestw-1051	115.138	2.078	105.658	2.409		1215.96
Fenbendazole	Prestw-210	128.702	1.989	58.7151	2.801		1220.76
Diphemanil methylsulfate	Prestw-79	160.63	2.82	107.612	2.052		1220.85
Chlorcyclizine hydrochloride	Prestw-706	117.414	4.014	98.1621	2.035		1232.56
Epiandrosterone	Prestw-440	47.9233	2.177	71.1595	2.961		1232.82
Ceforanide	Prestw-470	66.7721	3.778	60.6307	2.25		1237.77
Trimethobenzamide hydrochloride	Prestw-80	121.933	2.997	111.664	2.919		1250.5
Nadifloxacin	Prestw-1120	113.1	3.94	98.2281	2.719		1251.94
Haloprogin	Prestw-1269	94.6685	4.15	72.0011	4.032		1271.5
